# Supplementary material for: A robust biostatistical method leverages informative but uncertainly determined qPCR data for biomarker detection, early diagnosis, and treatment
Source: PLoS One. 2022 Jan 31;17(1):e0263070. doi: 10.1371/journal.pone.0263070 (PMC8803186; doi:10.1371/journal.pone.0263070)
Supplement: S1 Table — The sample size is 5 in each group. The population mean mu1 varies from 20 to 30 in Group 1, while the population mean mu2 varies from 32 to 40 in Group 2. For simplicity, the population standard deviation is fixed to be 1 in each group. The significance levels (alpha) are set to be 0.001, 0.005, 0.05, or 0.2 for analytical illustration. (CSV) [file pone.0263070.s004.csv]

Power	N1	N2	mu1	mu2	The population standard deviation in group 1	The population standard deviation in group 2	Alpha
0.13876	5	5	30	32	1	1	0.001
0.34844	5	5	30	32	1	1	0.005
0.47273	5	5	29	32	1	1	0.001
0.47273	5	5	30	33	1	1	0.001
0.7747	5	5	29	32	1	1	0.005
0.7747	5	5	30	33	1	1	0.005
0.79054	5	5	30	32	1	1	0.05
0.81745	5	5	28	32	1	1	0.001
0.81745	5	5	29	33	1	1	0.001
0.81745	5	5	30	34	1	1	0.001
0.95613	5	5	30	32	1	1	0.2
0.96754	5	5	27	32	1	1	0.001
0.96754	5	5	28	33	1	1	0.001
0.96754	5	5	29	34	1	1	0.001
0.96754	5	5	30	35	1	1	0.001
0.96883	5	5	28	32	1	1	0.005
0.96883	5	5	29	33	1	1	0.005
0.96883	5	5	30	34	1	1	0.005
0.9847	5	5	29	32	1	1	0.05
0.9847	5	5	30	33	1	1	0.05
0.9971	5	5	26	32	1	1	0.001
0.9971	5	5	27	33	1	1	0.001
0.9971	5	5	28	34	1	1	0.001
0.9971	5	5	29	35	1	1	0.001
0.99839	5	5	27	32	1	1	0.005
0.99839	5	5	28	33	1	1	0.005
0.99839	5	5	29	34	1	1	0.005
0.99839	5	5	30	35	1	1	0.005
0.99929	5	5	29	32	1	1	0.2
0.99929	5	5	30	33	1	1	0.2
0.99977	5	5	28	32	1	1	0.05
0.99977	5	5	29	33	1	1	0.05
0.99977	5	5	30	34	1	1	0.05
0.99987	5	5	25	32	1	1	0.001
0.99987	5	5	26	33	1	1	0.001
0.99987	5	5	27	34	1	1	0.001
0.99987	5	5	28	35	1	1	0.001
0.99997	5	5	26	32	1	1	0.005
0.99997	5	5	27	33	1	1	0.005
0.99997	5	5	28	34	1	1	0.005
0.99997	5	5	29	35	1	1	0.005
1	5	5	20	32	1	1	0.001
1	5	5	20	32	1	1	0.005
1	5	5	20	32	1	1	0.05
1	5	5	20	32	1	1	0.2
1	5	5	20	33	1	1	0.001
1	5	5	20	33	1	1	0.005
1	5	5	20	33	1	1	0.05
1	5	5	20	33	1	1	0.2
1	5	5	20	34	1	1	0.001
1	5	5	20	34	1	1	0.005
1	5	5	20	34	1	1	0.05
1	5	5	20	34	1	1	0.2
1	5	5	20	35	1	1	0.001
1	5	5	20	35	1	1	0.005
1	5	5	20	35	1	1	0.05
1	5	5	20	35	1	1	0.2
1	5	5	20	40	1	1	0.001
1	5	5	20	40	1	1	0.005
1	5	5	20	40	1	1	0.05
1	5	5	20	40	1	1	0.2
1	5	5	21	32	1	1	0.001
1	5	5	21	32	1	1	0.005
1	5	5	21	32	1	1	0.05
1	5	5	21	32	1	1	0.2
1	5	5	21	33	1	1	0.001
1	5	5	21	33	1	1	0.005
1	5	5	21	33	1	1	0.05
1	5	5	21	33	1	1	0.2
1	5	5	21	34	1	1	0.001
1	5	5	21	34	1	1	0.005
1	5	5	21	34	1	1	0.05
1	5	5	21	34	1	1	0.2
1	5	5	21	35	1	1	0.001
1	5	5	21	35	1	1	0.005
1	5	5	21	35	1	1	0.05
1	5	5	21	35	1	1	0.2
1	5	5	21	40	1	1	0.001
1	5	5	21	40	1	1	0.005
1	5	5	21	40	1	1	0.05
1	5	5	21	40	1	1	0.2
1	5	5	22	32	1	1	0.001
1	5	5	22	32	1	1	0.005
1	5	5	22	32	1	1	0.05
1	5	5	22	32	1	1	0.2
1	5	5	22	33	1	1	0.001
1	5	5	22	33	1	1	0.005
1	5	5	22	33	1	1	0.05
1	5	5	22	33	1	1	0.2
1	5	5	22	34	1	1	0.001
1	5	5	22	34	1	1	0.005
1	5	5	22	34	1	1	0.05
1	5	5	22	34	1	1	0.2
1	5	5	22	35	1	1	0.001
1	5	5	22	35	1	1	0.005
1	5	5	22	35	1	1	0.05
1	5	5	22	35	1	1	0.2
1	5	5	22	40	1	1	0.001
1	5	5	22	40	1	1	0.005
1	5	5	22	40	1	1	0.05
1	5	5	22	40	1	1	0.2
1	5	5	23	32	1	1	0.001
1	5	5	23	32	1	1	0.005
1	5	5	23	32	1	1	0.05
1	5	5	23	32	1	1	0.2
1	5	5	23	33	1	1	0.001
1	5	5	23	33	1	1	0.005
1	5	5	23	33	1	1	0.05
1	5	5	23	33	1	1	0.2
1	5	5	23	34	1	1	0.001
1	5	5	23	34	1	1	0.005
1	5	5	23	34	1	1	0.05
1	5	5	23	34	1	1	0.2
1	5	5	23	35	1	1	0.001
1	5	5	23	35	1	1	0.005
1	5	5	23	35	1	1	0.05
1	5	5	23	35	1	1	0.2
1	5	5	23	40	1	1	0.001
1	5	5	23	40	1	1	0.005
1	5	5	23	40	1	1	0.05
1	5	5	23	40	1	1	0.2
1	5	5	24	32	1	1	0.001
1	5	5	24	32	1	1	0.005
1	5	5	24	32	1	1	0.05
1	5	5	24	32	1	1	0.2
1	5	5	24	33	1	1	0.001
1	5	5	24	33	1	1	0.005
1	5	5	24	33	1	1	0.05
1	5	5	24	33	1	1	0.2
1	5	5	24	34	1	1	0.001
1	5	5	24	34	1	1	0.005
1	5	5	24	34	1	1	0.05
1	5	5	24	34	1	1	0.2
1	5	5	24	35	1	1	0.001
1	5	5	24	35	1	1	0.005
1	5	5	24	35	1	1	0.05
1	5	5	24	35	1	1	0.2
1	5	5	24	40	1	1	0.001
1	5	5	24	40	1	1	0.005
1	5	5	24	40	1	1	0.05
1	5	5	24	40	1	1	0.2
1	5	5	25	32	1	1	0.005
1	5	5	25	32	1	1	0.05
1	5	5	25	32	1	1	0.2
1	5	5	25	33	1	1	0.001
1	5	5	25	33	1	1	0.005
1	5	5	25	33	1	1	0.05
1	5	5	25	33	1	1	0.2
1	5	5	25	34	1	1	0.001
1	5	5	25	34	1	1	0.005
1	5	5	25	34	1	1	0.05
1	5	5	25	34	1	1	0.2
1	5	5	25	35	1	1	0.001
1	5	5	25	35	1	1	0.005
1	5	5	25	35	1	1	0.05
1	5	5	25	35	1	1	0.2
1	5	5	25	40	1	1	0.001
1	5	5	25	40	1	1	0.005
1	5	5	25	40	1	1	0.05
1	5	5	25	40	1	1	0.2
1	5	5	26	32	1	1	0.05
1	5	5	26	32	1	1	0.2
1	5	5	26	33	1	1	0.005
1	5	5	26	33	1	1	0.05
1	5	5	26	33	1	1	0.2
1	5	5	26	34	1	1	0.001
1	5	5	26	34	1	1	0.005
1	5	5	26	34	1	1	0.05
1	5	5	26	34	1	1	0.2
1	5	5	26	35	1	1	0.001
1	5	5	26	35	1	1	0.005
1	5	5	26	35	1	1	0.05
1	5	5	26	35	1	1	0.2
1	5	5	26	40	1	1	0.001
1	5	5	26	40	1	1	0.005
1	5	5	26	40	1	1	0.05
1	5	5	26	40	1	1	0.2
1	5	5	27	32	1	1	0.05
1	5	5	27	32	1	1	0.2
1	5	5	27	33	1	1	0.05
1	5	5	27	33	1	1	0.2
1	5	5	27	34	1	1	0.005
1	5	5	27	34	1	1	0.05
1	5	5	27	34	1	1	0.2
1	5	5	27	35	1	1	0.001
1	5	5	27	35	1	1	0.005
1	5	5	27	35	1	1	0.05
1	5	5	27	35	1	1	0.2
1	5	5	27	40	1	1	0.001
1	5	5	27	40	1	1	0.005
1	5	5	27	40	1	1	0.05
1	5	5	27	40	1	1	0.2
1	5	5	28	32	1	1	0.2
1	5	5	28	33	1	1	0.05
1	5	5	28	33	1	1	0.2
1	5	5	28	34	1	1	0.05
1	5	5	28	34	1	1	0.2
1	5	5	28	35	1	1	0.005
1	5	5	28	35	1	1	0.05
1	5	5	28	35	1	1	0.2
1	5	5	28	40	1	1	0.001
1	5	5	28	40	1	1	0.005
1	5	5	28	40	1	1	0.05
1	5	5	28	40	1	1	0.2
1	5	5	29	33	1	1	0.2
1	5	5	29	34	1	1	0.05
1	5	5	29	34	1	1	0.2
1	5	5	29	35	1	1	0.05
1	5	5	29	35	1	1	0.2
1	5	5	29	40	1	1	0.001
1	5	5	29	40	1	1	0.005
1	5	5	29	40	1	1	0.05
1	5	5	29	40	1	1	0.2
1	5	5	30	34	1	1	0.2
1	5	5	30	35	1	1	0.05
1	5	5	30	35	1	1	0.2
1	5	5	30	40	1	1	0.001
1	5	5	30	40	1	1	0.005
1	5	5	30	40	1	1	0.05
1	5	5	30	40	1	1	0.2
