# Supplementary material for: A robust biostatistical method leverages informative but uncertainly determined qPCR data for biomarker detection, early diagnosis, and treatment
Source: PLoS One. 2022 Jan 31;17(1):e0263070. doi: 10.1371/journal.pone.0263070 (PMC8803186; doi:10.1371/journal.pone.0263070)
Supplement: S2 Table — BFD stands for the benchmark with full data analyzed with the current standard method, which includes t-tests for two-group comparisons. CTOT stands for the cycle-to-threshold method, while CO denotes the complete-observation method and MC denotes the method that sets uncertain and incomplete observations equal to the assay-specific maximum cycle threshold C1. Uncertain qPCR data may occur in one or both groups under comparison. (CSV) [file pone.0263070.s005.csv]

Distribution	Beta0	Beta1	Additional Parameter	Freq_Missing_In_One_Group_Only	Replicates_with_Uncertain_Observations	Method	Alpha	Power
lnorm	10.61176876	-2.133852618	1	1	1	co	0.05	1
lnorm	12.15244226	7.516311059	1	974	1000	co	0.05	0
lnorm	11.42983697	9.430280381	1	994	1000	co	0.05	0
lnorm	10.91738347	1.528887562	1	55	55	co	0.05	0.4
lnorm	13.31917191	2.251527572	1	704	997	co	0.05	0.183550652
lnorm	9.053147801	3.272413031	1	33	33	co	0.05	1
lnorm	13.19150279	-0.430393261	1	280	301	co	0.05	0.083056478
lnorm	12.11788203	-2.864994278	1	23	23	co	0.05	0.956521739
lnorm	13.89765297	-0.067700988	1	494	818	co	0.05	0.046454768
lnorm	10.99154707	3.697660798	1	904	904	co	0.05	0.872787611
lnorm	8.295880162	4.824697661	1	202	202	co	0.05	1
lnorm	10.48819271	9.087647914	1	1000	1000	co	0.05	0
lnorm	14.88479511	-4.202563409	1	951	951	co	0.05	0.813880126
lnorm	10.1731459	6.981232491	1	1000	1000	co	0.05	0.005
lnorm	9.103325479	2.284077184	1	2	2	co	0.05	1
lnorm	11.40010235	8.357988539	1	997	1000	co	0.05	0
lnorm	13.3479789	2.062318942	1	684	999	co	0.05	0.188188188
lnorm	10.39523839	3.147461248	1	382	382	co	0.05	0.97382199
lnorm	10.36247689	7.790791247	1	1000	1000	co	0.05	0
lnorm	11.65809385	-5.787855823	1	8	8	co	0.05	1
lnorm	14.03329807	-4.720275583	1	646	646	co	0.05	0.989164087
lnorm	12.1956598	4.505203775	1	970	1000	co	0.05	0.018
lnorm	10.51503055	3.432446262	1	596	596	co	0.05	0.974832215
lnorm	11.0125752	12.19750474	1	1000	1000	co	0.05	0
lnorm	11.56830045	4.302318016	1	997	1000	co	0.05	0.28
lnorm	9.623131568	2.146002326	1	7	7	co	0.05	0.571428571
lnorm	9.387570501	4.177496982	1	407	407	co	0.05	0.997542998
lnorm	11.49777457	3.982680431	1	994	996	co	0.05	0.490963855
lnorm	16.31276715	-2.492812795	1	465	1000	co	0.05	0.024
lnorm	12.17884295	-0.896581826	1	31	31	co	0.05	0.225806452
lnorm	8.282930998	3.121080256	1	5	5	co	0.05	1
lnorm	11.41015691	-1.548592835	1	1	1	co	0.05	0
lnorm	7.132605014	-0.801344387	2	1	1	co	0.05	0
lnorm	10.85503085	-1.272721906	2	110	110	co	0.05	0.163636364
lnorm	10.49271946	5.711784834	2	935	998	co	0.05	0.229458918
lnorm	11.49103436	-0.017187889	2	334	384	co	0.05	0.0546875
lnorm	11.64416944	-3.379330628	2	222	222	co	0.05	0.59009009
lnorm	11.91466675	5.625662093	2	721	1000	co	0.05	0.039
lnorm	8.644542572	0.603255663	2	16	16	co	0.05	0.0625
lnorm	8.527855139	2.279572548	2	103	103	co	0.05	0.291262136
lnorm	10.43785775	1.257445892	2	290	296	co	0.05	0.165540541
lnorm	9.481890037	2.825030151	2	398	408	co	0.05	0.37745098
lnorm	10.32934602	1.834568824	2	352	377	co	0.05	0.185676393
lnorm	12.72605888	0.214280215	2	523	817	co	0.05	0.064871481
lnorm	9.167984898	3.926062798	2	625	632	co	0.05	0.536392405
lnorm	11.15962159	-0.85107258	2	194	201	co	0.05	0.059701493
lnorm	8.578006371	8.261937953	2	998	1000	co	0.05	0.181
lnorm	9.022813481	-7.991616368	2	9	9	co	0.05	1
lnorm	11.76758964	-8.112149704	2	279	279	co	0.05	1
lnorm	8.469410128	4.648055147	2	604	607	co	0.05	0.764415157
lnorm	4.594349609	3.491360013	2	1	1	co	0.05	0
lnorm	11.56255874	5.429237346	2	793	1000	co	0.05	0.071
lnorm	10.16544407	6.763148152	2	966	1000	co	0.05	0.152
lnorm	9.765327526	-4.883405731	2	36	36	co	0.05	0.888888889
lnorm	8.562931297	-0.356488686	2	6	6	co	0.05	0
lnorm	13.77850096	1.002267585	2	234	987	co	0.05	0.043566363
lnorm	11.42433563	3.277785423	2	782	953	co	0.05	0.220356768
lnorm	8.4948854	1.953815054	2	79	79	co	0.05	0.227848101
lnorm	9.892281988	7.057830079	2	966	1000	co	0.05	0.152
lnorm	10.55945191	4.816943809	2	919	989	co	0.05	0.335692619
lnorm	8.679964958	2.126736988	2	99	99	co	0.05	0.404040404
lnorm	10.18366577	2.884604841	2	576	610	co	0.05	0.339344262
lnorm	8.842465517	-0.149587993	2	13	13	co	0.05	0.076923077
lnorm	10.82341182	2.811917056	2	719	779	co	0.05	0.292682927
lnorm	9.825693642	-3.56344577	2	27	27	co	0.05	0.592592593
lnorm	13.60884303	-4.196924983	2	751	760	co	0.05	0.617105263
lnorm	10.0788771	-2.833519609	2	45	45	co	0.05	0.4
lnorm	12.22325639	-1.061354695	2	391	449	co	0.05	0.095768374
lnorm	7.417549611	4.066819008	2	221	221	co	0.05	0.701357466
lnorm	9.496867059	0.028486074	2	33	33	co	0.05	0.060606061
lnorm	8.67142879	-2.705933983	2	9	9	co	0.05	0.444444444
lnorm	10.81083399	-5.315163322	2	90	90	co	0.05	0.877777778
lnorm	8.945519726	-4.42231976	2	9	9	co	0.05	0.888888889
lnorm	6.786984788	4.332677503	2	136	136	co	0.05	0.838235294
lnorm	9.666290882	-4.018119332	2	26	26	co	0.05	0.730769231
lnorm	7.799187561	3.575938269	2	158	158	co	0.05	0.639240506
lnorm	11.26424148	7.100868825	2	845	1000	co	0.05	0.007
lnorm	11.79152994	1.353799337	2	564	734	co	0.05	0.092643052
lnorm	9.9506538	-1.129885022	2	25	25	co	0.05	0.08
lnorm	7.624643822	-2.386751369	2	1	1	co	0.05	1
weibull	12.15244226	7.516311059	1	1000	1000	co	0.05	0
weibull	11.42983697	9.430280381	1	1000	1000	co	0.05	0
weibull	10.91738347	1.528887562	1	1	1	co	0.05	0
weibull	13.31917191	2.251527572	1	895	986	co	0.05	0.156186613
weibull	9.053147801	3.272413031	1	1	1	co	0.05	0
weibull	13.19150279	-0.430393261	1	66	66	co	0.05	0.106060606
weibull	12.11788203	-2.864994278	1	1	1	co	0.05	1
weibull	13.89765297	-0.067700988	1	439	526	co	0.05	0.036121673
weibull	10.99154707	3.697660798	1	786	786	co	0.05	0.823155216
weibull	8.295880162	4.824697661	1	45	45	co	0.05	0.977777778
weibull	10.48819271	9.087647914	1	1000	1000	co	0.05	0.003
weibull	14.88479511	-4.202563409	1	869	869	co	0.05	0.838895282
weibull	10.1731459	6.981232491	1	1000	1000	co	0.05	0.123
weibull	11.40010235	8.357988539	1	1000	1000	co	0.05	0.001
weibull	13.3479789	2.062318942	1	888	981	co	0.05	0.151885831
weibull	10.39523839	3.147461248	1	161	161	co	0.05	0.881987578
weibull	10.36247689	7.790791247	1	1000	1000	co	0.05	0.013
weibull	14.03329807	-4.720275583	1	413	413	co	0.05	0.98062954
weibull	12.1956598	4.505203775	1	999	999	co	0.05	0.136136136
weibull	10.51503055	3.432446262	1	369	369	co	0.05	0.869918699
weibull	11.0125752	12.19750474	1	1000	1000	co	0.05	0
weibull	11.56830045	4.302318016	1	994	994	co	0.05	0.414486922
weibull	9.387570501	4.177496982	1	142	142	co	0.05	0.985915493
weibull	11.49777457	3.982680431	1	969	969	co	0.05	0.618163055
weibull	16.31276715	-2.492812795	1	730	1000	co	0.05	0.052
weibull	12.17884295	-0.896581826	1	1	1	co	0.05	1
weibull	10.49271946	5.711784834	2	1000	1000	co	0.05	0.109
weibull	11.91466675	5.625662093	2	1000	1000	co	0.05	0.001
weibull	12.72605888	0.214280215	2	2	2	co	0.05	0
weibull	9.167984898	3.926062798	2	1	1	co	0.05	1
weibull	8.578006371	8.261937953	2	1000	1000	co	0.05	0.009
weibull	8.469410128	4.648055147	2	2	2	co	0.05	1
weibull	11.56255874	5.429237346	2	1000	1000	co	0.05	0.003
weibull	10.16544407	6.763148152	2	1000	1000	co	0.05	0.012
weibull	13.77850096	1.002267585	2	741	787	co	0.05	0.351969504
weibull	11.42433563	3.277785423	2	705	705	co	0.05	0.971631206
weibull	9.892281988	7.057830079	2	1000	1000	co	0.05	0.01
weibull	10.55945191	4.816943809	2	986	986	co	0.05	0.648073022
weibull	10.18366577	2.884604841	2	3	3	co	0.05	1
weibull	10.82341182	2.811917056	2	30	30	co	0.05	1
weibull	13.60884303	-4.196924983	2	34	34	co	0.05	0.970588235
weibull	11.26424148	7.100868825	2	1000	1000	co	0.05	0
weibull	11.79152994	1.353799337	2	1	1	co	0.05	0
llogistic	10.17734021	-4.399645718	1	42	42	co	0.05	0.833333333
llogistic	10.61176876	-2.133852618	1	60	60	co	0.05	0.25
llogistic	12.15244226	7.516311059	1	723	1000	co	0.05	0
llogistic	9.618433561	-1.565116867	1	28	28	co	0.05	0.071428571
llogistic	11.42983697	9.430280381	1	854	1000	co	0.05	0
llogistic	10.91738347	1.528887562	1	370	392	co	0.05	0.221938776
llogistic	13.31917191	2.251527572	1	410	998	co	0.05	0.072144289
llogistic	8.759276877	1.352523638	1	63	65	co	0.05	0.184615385
llogistic	10.37173077	-8.733300889	1	62	62	co	0.05	1
llogistic	9.053147801	3.272413031	1	308	310	co	0.05	0.583870968
llogistic	10.5697864	-1.507050273	1	74	75	co	0.05	0.266666667
llogistic	13.19150279	-0.430393261	1	543	764	co	0.05	0.037958115
llogistic	9.091922065	-1.176218389	1	23	23	co	0.05	0.130434783
llogistic	12.11788203	-2.864994278	1	263	265	co	0.05	0.509433962
llogistic	13.89765297	-0.067700988	1	365	943	co	0.05	0.045599152
llogistic	9.836366714	-1.918061751	1	44	45	co	0.05	0.2
llogistic	4.887520784	2.612283609	1	3	3	co	0.05	0.333333333
llogistic	6.202437034	3.348660006	1	18	18	co	0.05	0.722222222
llogistic	10.99154707	3.697660798	1	847	933	co	0.05	0.45659164
llogistic	8.295880162	4.824697661	1	526	526	co	0.05	0.884030418
llogistic	10.48819271	9.087647914	1	944	1000	co	0.05	0.001
llogistic	14.88479511	-4.202563409	1	897	967	co	0.05	0.47983454
llogistic	10.1731459	6.981232491	1	970	1000	co	0.05	0.07
llogistic	9.103325479	2.284077184	1	161	165	co	0.05	0.363636364
llogistic	8.147455493	1.17128228	1	28	29	co	0.05	0.103448276
llogistic	8.017160466	2.031658233	1	58	60	co	0.05	0.25
llogistic	11.40010235	8.357988539	1	863	1000	co	0.05	0.001
llogistic	13.3479789	2.062318942	1	385	998	co	0.05	0.063126253
llogistic	10.39523839	3.147461248	1	658	710	co	0.05	0.522535211
llogistic	9.556996575	0.379743736	1	55	56	co	0.05	0.053571429
llogistic	10.36247689	7.790791247	1	944	1000	co	0.05	0.011
llogistic	11.65809385	-5.787855823	1	170	170	co	0.05	0.988235294
llogistic	14.03329807	-4.720275583	1	823	841	co	0.05	0.763376932
llogistic	12.1956598	4.505203775	1	733	1000	co	0.05	0.073
llogistic	10.51503055	3.432446262	1	747	787	co	0.05	0.541296061
llogistic	11.0125752	12.19750474	1	922	1000	co	0.05	0
llogistic	11.56830045	4.302318016	1	837	996	co	0.05	0.191767068
llogistic	9.623131568	2.146002326	1	233	237	co	0.05	0.396624473
llogistic	9.387570501	4.177496982	1	648	665	co	0.05	0.738345865
llogistic	11.49777457	3.982680431	1	869	994	co	0.05	0.246478873
llogistic	9.432901912	-2.632419546	1	27	27	co	0.05	0.444444444
llogistic	8.489587862	1.305336002	1	38	38	co	0.05	0.263157895
llogistic	16.31276715	-2.492812795	1	238	1000	co	0.05	0.02
llogistic	12.17884295	-0.896581826	1	325	368	co	0.05	0.078804348
llogistic	5.629359097	-0.676298025	1	1	1	co	0.05	0
llogistic	7.492772868	-7.672866981	1	3	3	co	0.05	1
llogistic	10.21760808	0.468443839	1	112	114	co	0.05	0.078947368
llogistic	8.282930998	3.121080256	1	140	141	co	0.05	0.602836879
llogistic	11.41015691	-1.548592835	1	177	181	co	0.05	0.198895028
llogistic	7.132605014	-0.801344387	2	144	152	co	0.05	0.052631579
llogistic	10.85503085	-1.272721906	2	492	640	co	0.05	0.0796875
llogistic	10.49271946	5.711784834	2	605	995	co	0.05	0.11959799
llogistic	11.49103436	-0.017187889	2	512	787	co	0.05	0.035578145
llogistic	11.64416944	-3.379330628	2	565	651	co	0.05	0.187403994
llogistic	11.91466675	5.625662093	2	352	1000	co	0.05	0.035
llogistic	8.644542572	0.603255663	2	345	390	co	0.05	0.048717949
llogistic	6.089277999	-3.67288758	2	57	57	co	0.05	0.333333333
llogistic	8.527855139	2.279572548	2	484	572	co	0.05	0.141608392
llogistic	10.43785775	1.257445892	2	514	749	co	0.05	0.060080107
llogistic	9.481890037	2.825030151	2	600	770	co	0.05	0.122077922
llogistic	10.32934602	1.834568824	2	537	796	co	0.05	0.076633166
llogistic	12.72605888	0.214280215	2	331	947	co	0.05	0.033790919
llogistic	9.167984898	3.926062798	2	660	850	co	0.05	0.194117647
llogistic	11.15962159	-0.85107258	2	510	705	co	0.05	0.05106383
llogistic	8.578006371	8.261937953	2	813	999	co	0.05	0.167167167
llogistic	9.022813481	-7.991616368	2	225	225	co	0.05	0.746666667
llogistic	11.76758964	-8.112149704	2	575	584	co	0.05	0.712328767
llogistic	8.469410128	4.648055147	2	700	851	co	0.05	0.266745006
llogistic	4.594349609	3.491360013	2	140	143	co	0.05	0.265734266
llogistic	11.56255874	5.429237346	2	472	1000	co	0.05	0.062
llogistic	10.16544407	6.763148152	2	645	996	co	0.05	0.098393574
llogistic	9.765327526	-4.883405731	2	332	339	co	0.05	0.407079646
llogistic	8.562931297	-0.356488686	2	281	311	co	0.05	0.025723473
llogistic	13.77850096	1.002267585	2	161	994	co	0.05	0.027162978
llogistic	11.42433563	3.277785423	2	433	986	co	0.05	0.085192698
llogistic	8.4948854	1.953815054	2	418	485	co	0.05	0.113402062
llogistic	9.892281988	7.057830079	2	684	999	co	0.05	0.094094094
llogistic	10.55945191	4.816943809	2	581	984	co	0.05	0.107723577
llogistic	8.679964958	2.126736988	2	451	538	co	0.05	0.107806691
llogistic	10.18366577	2.884604841	2	586	875	co	0.05	0.12
llogistic	8.842465517	-0.149587993	2	303	337	co	0.05	0.065281899
llogistic	10.82341182	2.811917056	2	516	923	co	0.05	0.084507042
llogistic	9.825693642	-3.56344577	2	331	351	co	0.05	0.250712251
llogistic	13.60884303	-4.196924983	2	680	918	co	0.05	0.191721133
llogistic	10.0788771	-2.833519609	2	373	406	co	0.05	0.155172414
llogistic	12.22325639	-1.061354695	2	522	833	co	0.05	0.050420168
llogistic	7.417549611	4.066819008	2	535	601	co	0.05	0.267886855
llogistic	9.496867059	0.028486074	2	383	445	co	0.05	0.080898876
llogistic	8.67142879	-2.705933983	2	223	236	co	0.05	0.18220339
llogistic	10.81083399	-5.315163322	2	451	472	co	0.05	0.447033898
llogistic	8.945519726	-4.42231976	2	238	243	co	0.05	0.358024691
llogistic	6.786984788	4.332677503	2	498	538	co	0.05	0.262081784
llogistic	9.666290882	-4.018119332	2	312	323	co	0.05	0.294117647
llogistic	7.799187561	3.575938269	2	503	566	co	0.05	0.208480565
llogistic	11.26424148	7.100868825	2	471	1000	co	0.05	0.028
llogistic	6.029332071	-0.122908651	2	96	98	co	0.05	0.040816327
llogistic	11.79152994	1.353799337	2	417	938	co	0.05	0.061833689
llogistic	9.9506538	-1.129885022	2	399	452	co	0.05	0.061946903
llogistic	7.624643822	-2.386751369	2	138	143	co	0.05	0.167832168
lnorm	10.61176876	-2.133852618	1	1	1	ctot	0.05	1
lnorm	12.15244226	7.516311059	1	974	1000	ctot	0.05	1
lnorm	11.42983697	9.430280381	1	994	1000	ctot	0.05	1
lnorm	10.91738347	1.528887562	1	55	55	ctot	0.05	0.509090909
lnorm	13.31917191	2.251527572	1	704	997	ctot	0.05	0.786359077
lnorm	9.053147801	3.272413031	1	33	33	ctot	0.05	1
lnorm	13.19150279	-0.430393261	1	280	301	ctot	0.05	0.096345515
lnorm	12.11788203	-2.864994278	1	23	23	ctot	0.05	1
lnorm	13.89765297	-0.067700988	1	494	818	ctot	0.05	0.042787286
lnorm	10.99154707	3.697660798	1	904	904	ctot	0.05	0.994469027
lnorm	8.295880162	4.824697661	1	202	202	ctot	0.05	1
lnorm	10.48819271	9.087647914	1	1000	1000	ctot	0.05	1
lnorm	14.88479511	-4.202563409	1	951	951	ctot	0.05	1
lnorm	10.1731459	6.981232491	1	1000	1000	ctot	0.05	1
lnorm	9.103325479	2.284077184	1	2	2	ctot	0.05	1
lnorm	11.40010235	8.357988539	1	997	1000	ctot	0.05	1
lnorm	13.3479789	2.062318942	1	684	999	ctot	0.05	0.706706707
lnorm	10.39523839	3.147461248	1	382	382	ctot	0.05	0.986910995
lnorm	10.36247689	7.790791247	1	1000	1000	ctot	0.05	1
lnorm	11.65809385	-5.787855823	1	8	8	ctot	0.05	1
lnorm	14.03329807	-4.720275583	1	646	646	ctot	0.05	1
lnorm	12.1956598	4.505203775	1	970	1000	ctot	0.05	0.997
lnorm	10.51503055	3.432446262	1	596	596	ctot	0.05	0.988255034
lnorm	11.0125752	12.19750474	1	1000	1000	ctot	0.05	1
lnorm	11.56830045	4.302318016	1	997	1000	ctot	0.05	1
lnorm	9.623131568	2.146002326	1	7	7	ctot	0.05	0.714285714
lnorm	9.387570501	4.177496982	1	407	407	ctot	0.05	1
lnorm	11.49777457	3.982680431	1	994	996	ctot	0.05	1
lnorm	16.31276715	-2.492812795	1	465	1000	ctot	0.05	0.774
lnorm	12.17884295	-0.896581826	1	31	31	ctot	0.05	0.387096774
lnorm	8.282930998	3.121080256	1	5	5	ctot	0.05	1
lnorm	11.41015691	-1.548592835	1	1	1	ctot	0.05	0
lnorm	7.132605014	-0.801344387	2	1	1	ctot	0.05	0
lnorm	10.85503085	-1.272721906	2	110	110	ctot	0.05	0.2
lnorm	10.49271946	5.711784834	2	935	998	ctot	0.05	0.947895792
lnorm	11.49103436	-0.017187889	2	334	384	ctot	0.05	0.046875
lnorm	11.64416944	-3.379330628	2	222	222	ctot	0.05	0.698198198
lnorm	11.91466675	5.625662093	2	721	1000	ctot	0.05	0.903
lnorm	8.644542572	0.603255663	2	16	16	ctot	0.05	0.0625
lnorm	8.527855139	2.279572548	2	103	103	ctot	0.05	0.398058252
lnorm	10.43785775	1.257445892	2	290	296	ctot	0.05	0.168918919
lnorm	9.481890037	2.825030151	2	398	408	ctot	0.05	0.495098039
lnorm	10.32934602	1.834568824	2	352	377	ctot	0.05	0.278514589
lnorm	12.72605888	0.214280215	2	523	817	ctot	0.05	0.052631579
lnorm	9.167984898	3.926062798	2	625	632	ctot	0.05	0.762658228
lnorm	11.15962159	-0.85107258	2	194	201	ctot	0.05	0.099502488
lnorm	8.578006371	8.261937953	2	998	1000	ctot	0.05	0.998
lnorm	9.022813481	-7.991616368	2	9	9	ctot	0.05	1
lnorm	11.76758964	-8.112149704	2	279	279	ctot	0.05	1
lnorm	8.469410128	4.648055147	2	604	607	ctot	0.05	0.86985173
lnorm	4.594349609	3.491360013	2	1	1	ctot	0.05	0
lnorm	11.56255874	5.429237346	2	793	1000	ctot	0.05	0.904
lnorm	10.16544407	6.763148152	2	966	1000	ctot	0.05	0.984
lnorm	9.765327526	-4.883405731	2	36	36	ctot	0.05	0.916666667
lnorm	8.562931297	-0.356488686	2	6	6	ctot	0.05	0.166666667
lnorm	13.77850096	1.002267585	2	234	987	ctot	0.05	0.089159068
lnorm	11.42433563	3.277785423	2	782	953	ctot	0.05	0.565582371
lnorm	8.4948854	1.953815054	2	79	79	ctot	0.05	0.341772152
lnorm	9.892281988	7.057830079	2	966	1000	ctot	0.05	0.989
lnorm	10.55945191	4.816943809	2	919	989	ctot	0.05	0.880687563
lnorm	8.679964958	2.126736988	2	99	99	ctot	0.05	0.474747475
lnorm	10.18366577	2.884604841	2	576	610	ctot	0.05	0.526229508
lnorm	8.842465517	-0.149587993	2	13	13	ctot	0.05	0.153846154
lnorm	10.82341182	2.811917056	2	719	779	ctot	0.05	0.508344031
lnorm	9.825693642	-3.56344577	2	27	27	ctot	0.05	0.666666667
lnorm	13.60884303	-4.196924983	2	751	760	ctot	0.05	0.822368421
lnorm	10.0788771	-2.833519609	2	45	45	ctot	0.05	0.555555556
lnorm	12.22325639	-1.061354695	2	391	449	ctot	0.05	0.111358575
lnorm	7.417549611	4.066819008	2	221	221	ctot	0.05	0.814479638
lnorm	9.496867059	0.028486074	2	33	33	ctot	0.05	0.090909091
lnorm	8.67142879	-2.705933983	2	9	9	ctot	0.05	0.555555556
lnorm	10.81083399	-5.315163322	2	90	90	ctot	0.05	0.933333333
lnorm	8.945519726	-4.42231976	2	9	9	ctot	0.05	1
lnorm	6.786984788	4.332677503	2	136	136	ctot	0.05	0.867647059
lnorm	9.666290882	-4.018119332	2	26	26	ctot	0.05	1
lnorm	7.799187561	3.575938269	2	158	158	ctot	0.05	0.708860759
lnorm	11.26424148	7.100868825	2	845	1000	ctot	0.05	0.978
lnorm	11.79152994	1.353799337	2	564	734	ctot	0.05	0.141689373
lnorm	9.9506538	-1.129885022	2	25	25	ctot	0.05	0.08
lnorm	7.624643822	-2.386751369	2	1	1	ctot	0.05	1
weibull	12.15244226	7.516311059	1	1000	1000	ctot	0.05	1
weibull	11.42983697	9.430280381	1	1000	1000	ctot	0.05	1
weibull	10.91738347	1.528887562	1	1	1	ctot	0.05	0
weibull	13.31917191	2.251527572	1	895	986	ctot	0.05	0.685598377
weibull	9.053147801	3.272413031	1	1	1	ctot	0.05	1
weibull	13.19150279	-0.430393261	1	66	66	ctot	0.05	0.121212121
weibull	12.11788203	-2.864994278	1	1	1	ctot	0.05	1
weibull	13.89765297	-0.067700988	1	439	526	ctot	0.05	0.049429658
weibull	10.99154707	3.697660798	1	786	786	ctot	0.05	0.950381679
weibull	8.295880162	4.824697661	1	45	45	ctot	0.05	0.955555556
weibull	10.48819271	9.087647914	1	1000	1000	ctot	0.05	1
weibull	14.88479511	-4.202563409	1	869	869	ctot	0.05	0.968929804
weibull	10.1731459	6.981232491	1	1000	1000	ctot	0.05	0.998
weibull	11.40010235	8.357988539	1	1000	1000	ctot	0.05	1
weibull	13.3479789	2.062318942	1	888	981	ctot	0.05	0.633027523
weibull	10.39523839	3.147461248	1	161	161	ctot	0.05	0.931677019
weibull	10.36247689	7.790791247	1	1000	1000	ctot	0.05	1
weibull	14.03329807	-4.720275583	1	413	413	ctot	0.05	0.983050847
weibull	12.1956598	4.505203775	1	999	999	ctot	0.05	0.986986987
weibull	10.51503055	3.432446262	1	369	369	ctot	0.05	0.945799458
weibull	11.0125752	12.19750474	1	1000	1000	ctot	0.05	1
weibull	11.56830045	4.302318016	1	994	994	ctot	0.05	0.973843058
weibull	9.387570501	4.177496982	1	142	142	ctot	0.05	0.985915493
weibull	11.49777457	3.982680431	1	969	969	ctot	0.05	0.969040248
weibull	16.31276715	-2.492812795	1	730	1000	ctot	0.05	0.736
weibull	12.17884295	-0.896581826	1	1	1	ctot	0.05	1
weibull	10.49271946	5.711784834	2	1000	1000	ctot	0.05	1
weibull	11.91466675	5.625662093	2	1000	1000	ctot	0.05	1
weibull	12.72605888	0.214280215	2	2	2	ctot	0.05	0
weibull	9.167984898	3.926062798	2	1	1	ctot	0.05	1
weibull	8.578006371	8.261937953	2	1000	1000	ctot	0.05	1
weibull	8.469410128	4.648055147	2	2	2	ctot	0.05	1
weibull	11.56255874	5.429237346	2	1000	1000	ctot	0.05	1
weibull	10.16544407	6.763148152	2	1000	1000	ctot	0.05	1
weibull	13.77850096	1.002267585	2	741	787	ctot	0.05	0.617534943
weibull	11.42433563	3.277785423	2	705	705	ctot	0.05	0.992907801
weibull	9.892281988	7.057830079	2	1000	1000	ctot	0.05	1
weibull	10.55945191	4.816943809	2	986	986	ctot	0.05	0.998985801
weibull	10.18366577	2.884604841	2	3	3	ctot	0.05	1
weibull	10.82341182	2.811917056	2	30	30	ctot	0.05	1
weibull	13.60884303	-4.196924983	2	34	34	ctot	0.05	0.970588235
weibull	11.26424148	7.100868825	2	1000	1000	ctot	0.05	1
weibull	11.79152994	1.353799337	2	1	1	ctot	0.05	1
llogistic	10.17734021	-4.399645718	1	42	42	ctot	0.05	0.880952381
llogistic	10.61176876	-2.133852618	1	60	60	ctot	0.05	0.283333333
llogistic	12.15244226	7.516311059	1	723	1000	ctot	0.05	0.964
llogistic	9.618433561	-1.565116867	1	28	28	ctot	0.05	0.214285714
llogistic	11.42983697	9.430280381	1	854	1000	ctot	0.05	0.99
llogistic	10.91738347	1.528887562	1	370	392	ctot	0.05	0.275510204
llogistic	13.31917191	2.251527572	1	410	998	ctot	0.05	0.365731463
llogistic	8.759276877	1.352523638	1	63	65	ctot	0.05	0.184615385
llogistic	10.37173077	-8.733300889	1	62	62	ctot	0.05	1
llogistic	9.053147801	3.272413031	1	308	310	ctot	0.05	0.674193548
llogistic	10.5697864	-1.507050273	1	74	75	ctot	0.05	0.293333333
llogistic	13.19150279	-0.430393261	1	543	764	ctot	0.05	0.065445026
llogistic	9.091922065	-1.176218389	1	23	23	ctot	0.05	0.130434783
llogistic	12.11788203	-2.864994278	1	263	265	ctot	0.05	0.6
llogistic	13.89765297	-0.067700988	1	365	943	ctot	0.05	0.044538706
llogistic	9.836366714	-1.918061751	1	44	45	ctot	0.05	0.266666667
llogistic	4.887520784	2.612283609	1	3	3	ctot	0.05	0
llogistic	6.202437034	3.348660006	1	18	18	ctot	0.05	0.833333333
llogistic	10.99154707	3.697660798	1	847	933	ctot	0.05	0.790996785
llogistic	8.295880162	4.824697661	1	526	526	ctot	0.05	0.941064639
llogistic	10.48819271	9.087647914	1	944	1000	ctot	0.05	0.998
llogistic	14.88479511	-4.202563409	1	897	967	ctot	0.05	0.837642192
llogistic	10.1731459	6.981232491	1	970	1000	ctot	0.05	0.998
llogistic	9.103325479	2.284077184	1	161	165	ctot	0.05	0.466666667
llogistic	8.147455493	1.17128228	1	28	29	ctot	0.05	0.103448276
llogistic	8.017160466	2.031658233	1	58	60	ctot	0.05	0.333333333
llogistic	11.40010235	8.357988539	1	863	1000	ctot	0.05	0.995
llogistic	13.3479789	2.062318942	1	385	998	ctot	0.05	0.331663327
llogistic	10.39523839	3.147461248	1	658	710	ctot	0.05	0.669014085
llogistic	9.556996575	0.379743736	1	55	56	ctot	0.05	0.071428571
llogistic	10.36247689	7.790791247	1	944	1000	ctot	0.05	0.995
llogistic	11.65809385	-5.787855823	1	170	170	ctot	0.05	0.982352941
llogistic	14.03329807	-4.720275583	1	823	841	ctot	0.05	0.904875149
llogistic	12.1956598	4.505203775	1	733	1000	ctot	0.05	0.864
llogistic	10.51503055	3.432446262	1	747	787	ctot	0.05	0.731893266
llogistic	11.0125752	12.19750474	1	922	1000	ctot	0.05	0.997
llogistic	11.56830045	4.302318016	1	837	996	ctot	0.05	0.847389558
llogistic	9.623131568	2.146002326	1	233	237	ctot	0.05	0.430379747
llogistic	9.387570501	4.177496982	1	648	665	ctot	0.05	0.840601504
llogistic	11.49777457	3.982680431	1	869	994	ctot	0.05	0.815895372
llogistic	9.432901912	-2.632419546	1	27	27	ctot	0.05	0.592592593
llogistic	8.489587862	1.305336002	1	38	38	ctot	0.05	0.236842105
llogistic	16.31276715	-2.492812795	1	238	1000	ctot	0.05	0.398
llogistic	12.17884295	-0.896581826	1	325	368	ctot	0.05	0.108695652
llogistic	5.629359097	-0.676298025	1	1	1	ctot	0.05	0
llogistic	7.492772868	-7.672866981	1	3	3	ctot	0.05	1
llogistic	10.21760808	0.468443839	1	112	114	ctot	0.05	0.052631579
llogistic	8.282930998	3.121080256	1	140	141	ctot	0.05	0.645390071
llogistic	11.41015691	-1.548592835	1	177	181	ctot	0.05	0.237569061
llogistic	7.132605014	-0.801344387	2	144	152	ctot	0.05	0.039473684
llogistic	10.85503085	-1.272721906	2	492	640	ctot	0.05	0.08125
llogistic	10.49271946	5.711784834	2	605	995	ctot	0.05	0.563819095
llogistic	11.49103436	-0.017187889	2	512	787	ctot	0.05	0.053367217
llogistic	11.64416944	-3.379330628	2	565	651	ctot	0.05	0.287250384
llogistic	11.91466675	5.625662093	2	352	1000	ctot	0.05	0.498
llogistic	8.644542572	0.603255663	2	345	390	ctot	0.05	0.064102564
llogistic	6.089277999	-3.67288758	2	57	57	ctot	0.05	0.350877193
llogistic	8.527855139	2.279572548	2	484	572	ctot	0.05	0.16958042
llogistic	10.43785775	1.257445892	2	514	749	ctot	0.05	0.080106809
llogistic	9.481890037	2.825030151	2	600	770	ctot	0.05	0.209090909
llogistic	10.32934602	1.834568824	2	537	796	ctot	0.05	0.118090452
llogistic	12.72605888	0.214280215	2	331	947	ctot	0.05	0.050686378
llogistic	9.167984898	3.926062798	2	660	850	ctot	0.05	0.348235294
llogistic	11.15962159	-0.85107258	2	510	705	ctot	0.05	0.069503546
llogistic	8.578006371	8.261937953	2	813	999	ctot	0.05	0.823823824
llogistic	9.022813481	-7.991616368	2	225	225	ctot	0.05	0.795555556
llogistic	11.76758964	-8.112149704	2	575	584	ctot	0.05	0.828767123
llogistic	8.469410128	4.648055147	2	700	851	ctot	0.05	0.415981199
llogistic	4.594349609	3.491360013	2	140	143	ctot	0.05	0.272727273
llogistic	11.56255874	5.429237346	2	472	1000	ctot	0.05	0.53
llogistic	10.16544407	6.763148152	2	645	996	ctot	0.05	0.703815261
llogistic	9.765327526	-4.883405731	2	332	339	ctot	0.05	0.474926254
llogistic	8.562931297	-0.356488686	2	281	311	ctot	0.05	0.038585209
llogistic	13.77850096	1.002267585	2	161	994	ctot	0.05	0.07444668
llogistic	11.42433563	3.277785423	2	433	986	ctot	0.05	0.218052738
llogistic	8.4948854	1.953815054	2	418	485	ctot	0.05	0.13814433
llogistic	9.892281988	7.057830079	2	684	999	ctot	0.05	0.725725726
llogistic	10.55945191	4.816943809	2	581	984	ctot	0.05	0.446138211
llogistic	8.679964958	2.126736988	2	451	538	ctot	0.05	0.172862454
llogistic	10.18366577	2.884604841	2	586	875	ctot	0.05	0.2
llogistic	8.842465517	-0.149587993	2	303	337	ctot	0.05	0.050445104
llogistic	10.82341182	2.811917056	2	516	923	ctot	0.05	0.183098592
llogistic	9.825693642	-3.56344577	2	331	351	ctot	0.05	0.310541311
llogistic	13.60884303	-4.196924983	2	680	918	ctot	0.05	0.379084967
llogistic	10.0788771	-2.833519609	2	373	406	ctot	0.05	0.219211823
llogistic	12.22325639	-1.061354695	2	522	833	ctot	0.05	0.066026411
llogistic	7.417549611	4.066819008	2	535	601	ctot	0.05	0.354409318
llogistic	9.496867059	0.028486074	2	383	445	ctot	0.05	0.065168539
llogistic	8.67142879	-2.705933983	2	223	236	ctot	0.05	0.233050847
llogistic	10.81083399	-5.315163322	2	451	472	ctot	0.05	0.542372881
llogistic	8.945519726	-4.42231976	2	238	243	ctot	0.05	0.395061728
llogistic	6.786984788	4.332677503	2	498	538	ctot	0.05	0.410780669
llogistic	9.666290882	-4.018119332	2	312	323	ctot	0.05	0.386996904
llogistic	7.799187561	3.575938269	2	503	566	ctot	0.05	0.284452297
llogistic	11.26424148	7.100868825	2	471	1000	ctot	0.05	0.691
llogistic	6.029332071	-0.122908651	2	96	98	ctot	0.05	0.040816327
llogistic	11.79152994	1.353799337	2	417	938	ctot	0.05	0.07249467
llogistic	9.9506538	-1.129885022	2	399	452	ctot	0.05	0.090707965
llogistic	7.624643822	-2.386751369	2	138	143	ctot	0.05	0.181818182
lnorm	10.61176876	-2.133852618	1	1	1	ctot_fh	0.05	1
lnorm	12.15244226	7.516311059	1	974	1000	ctot_fh	0.05	1
lnorm	11.42983697	9.430280381	1	994	1000	ctot_fh	0.05	1
lnorm	10.91738347	1.528887562	1	55	55	ctot_fh	0.05	0.509090909
lnorm	13.31917191	2.251527572	1	704	997	ctot_fh	0.05	0.786359077
lnorm	9.053147801	3.272413031	1	33	33	ctot_fh	0.05	1
lnorm	13.19150279	-0.430393261	1	280	301	ctot_fh	0.05	0.096345515
lnorm	12.11788203	-2.864994278	1	23	23	ctot_fh	0.05	1
lnorm	13.89765297	-0.067700988	1	494	818	ctot_fh	0.05	0.042787286
lnorm	10.99154707	3.697660798	1	904	904	ctot_fh	0.05	0.994469027
lnorm	8.295880162	4.824697661	1	202	202	ctot_fh	0.05	1
lnorm	10.48819271	9.087647914	1	1000	1000	ctot_fh	0.05	1
lnorm	14.88479511	-4.202563409	1	951	951	ctot_fh	0.05	1
lnorm	10.1731459	6.981232491	1	1000	1000	ctot_fh	0.05	1
lnorm	9.103325479	2.284077184	1	2	2	ctot_fh	0.05	1
lnorm	11.40010235	8.357988539	1	997	1000	ctot_fh	0.05	1
lnorm	13.3479789	2.062318942	1	684	999	ctot_fh	0.05	0.706706707
lnorm	10.39523839	3.147461248	1	382	382	ctot_fh	0.05	0.986910995
lnorm	10.36247689	7.790791247	1	1000	1000	ctot_fh	0.05	1
lnorm	11.65809385	-5.787855823	1	8	8	ctot_fh	0.05	1
lnorm	14.03329807	-4.720275583	1	646	646	ctot_fh	0.05	1
lnorm	12.1956598	4.505203775	1	970	1000	ctot_fh	0.05	0.997
lnorm	10.51503055	3.432446262	1	596	596	ctot_fh	0.05	0.988255034
lnorm	11.0125752	12.19750474	1	1000	1000	ctot_fh	0.05	1
lnorm	11.56830045	4.302318016	1	997	1000	ctot_fh	0.05	1
lnorm	9.623131568	2.146002326	1	7	7	ctot_fh	0.05	0.714285714
lnorm	9.387570501	4.177496982	1	407	407	ctot_fh	0.05	1
lnorm	11.49777457	3.982680431	1	994	996	ctot_fh	0.05	1
lnorm	16.31276715	-2.492812795	1	465	1000	ctot_fh	0.05	0.774
lnorm	12.17884295	-0.896581826	1	31	31	ctot_fh	0.05	0.387096774
lnorm	8.282930998	3.121080256	1	5	5	ctot_fh	0.05	1
lnorm	11.41015691	-1.548592835	1	1	1	ctot_fh	0.05	0
lnorm	7.132605014	-0.801344387	2	1	1	ctot_fh	0.05	0
lnorm	10.85503085	-1.272721906	2	110	110	ctot_fh	0.05	0.2
lnorm	10.49271946	5.711784834	2	935	998	ctot_fh	0.05	0.947895792
lnorm	11.49103436	-0.017187889	2	334	384	ctot_fh	0.05	0.046875
lnorm	11.64416944	-3.379330628	2	222	222	ctot_fh	0.05	0.698198198
lnorm	11.91466675	5.625662093	2	721	1000	ctot_fh	0.05	0.903
lnorm	8.644542572	0.603255663	2	16	16	ctot_fh	0.05	0.0625
lnorm	8.527855139	2.279572548	2	103	103	ctot_fh	0.05	0.398058252
lnorm	10.43785775	1.257445892	2	290	296	ctot_fh	0.05	0.168918919
lnorm	9.481890037	2.825030151	2	398	408	ctot_fh	0.05	0.495098039
lnorm	10.32934602	1.834568824	2	352	377	ctot_fh	0.05	0.278514589
lnorm	12.72605888	0.214280215	2	523	817	ctot_fh	0.05	0.052631579
lnorm	9.167984898	3.926062798	2	625	632	ctot_fh	0.05	0.762658228
lnorm	11.15962159	-0.85107258	2	194	201	ctot_fh	0.05	0.099502488
lnorm	8.578006371	8.261937953	2	998	1000	ctot_fh	0.05	0.998
lnorm	9.022813481	-7.991616368	2	9	9	ctot_fh	0.05	1
lnorm	11.76758964	-8.112149704	2	279	279	ctot_fh	0.05	1
lnorm	8.469410128	4.648055147	2	604	607	ctot_fh	0.05	0.86985173
lnorm	4.594349609	3.491360013	2	1	1	ctot_fh	0.05	0
lnorm	11.56255874	5.429237346	2	793	1000	ctot_fh	0.05	0.904
lnorm	10.16544407	6.763148152	2	966	1000	ctot_fh	0.05	0.984
lnorm	9.765327526	-4.883405731	2	36	36	ctot_fh	0.05	0.916666667
lnorm	8.562931297	-0.356488686	2	6	6	ctot_fh	0.05	0.166666667
lnorm	13.77850096	1.002267585	2	234	987	ctot_fh	0.05	0.089159068
lnorm	11.42433563	3.277785423	2	782	953	ctot_fh	0.05	0.565582371
lnorm	8.4948854	1.953815054	2	79	79	ctot_fh	0.05	0.341772152
lnorm	9.892281988	7.057830079	2	966	1000	ctot_fh	0.05	0.989
lnorm	10.55945191	4.816943809	2	919	989	ctot_fh	0.05	0.880687563
lnorm	8.679964958	2.126736988	2	99	99	ctot_fh	0.05	0.474747475
lnorm	10.18366577	2.884604841	2	576	610	ctot_fh	0.05	0.526229508
lnorm	8.842465517	-0.149587993	2	13	13	ctot_fh	0.05	0.153846154
lnorm	10.82341182	2.811917056	2	719	779	ctot_fh	0.05	0.508344031
lnorm	9.825693642	-3.56344577	2	27	27	ctot_fh	0.05	0.666666667
lnorm	13.60884303	-4.196924983	2	751	760	ctot_fh	0.05	0.822368421
lnorm	10.0788771	-2.833519609	2	45	45	ctot_fh	0.05	0.555555556
lnorm	12.22325639	-1.061354695	2	391	449	ctot_fh	0.05	0.111358575
lnorm	7.417549611	4.066819008	2	221	221	ctot_fh	0.05	0.814479638
lnorm	9.496867059	0.028486074	2	33	33	ctot_fh	0.05	0.090909091
lnorm	8.67142879	-2.705933983	2	9	9	ctot_fh	0.05	0.555555556
lnorm	10.81083399	-5.315163322	2	90	90	ctot_fh	0.05	0.933333333
lnorm	8.945519726	-4.42231976	2	9	9	ctot_fh	0.05	1
lnorm	6.786984788	4.332677503	2	136	136	ctot_fh	0.05	0.867647059
lnorm	9.666290882	-4.018119332	2	26	26	ctot_fh	0.05	1
lnorm	7.799187561	3.575938269	2	158	158	ctot_fh	0.05	0.708860759
lnorm	11.26424148	7.100868825	2	845	1000	ctot_fh	0.05	0.978
lnorm	11.79152994	1.353799337	2	564	734	ctot_fh	0.05	0.141689373
lnorm	9.9506538	-1.129885022	2	25	25	ctot_fh	0.05	0.08
lnorm	7.624643822	-2.386751369	2	1	1	ctot_fh	0.05	1
weibull	12.15244226	7.516311059	1	1000	1000	ctot_fh	0.05	1
weibull	11.42983697	9.430280381	1	1000	1000	ctot_fh	0.05	1
weibull	10.91738347	1.528887562	1	1	1	ctot_fh	0.05	0
weibull	13.31917191	2.251527572	1	895	986	ctot_fh	0.05	0.685598377
weibull	9.053147801	3.272413031	1	1	1	ctot_fh	0.05	1
weibull	13.19150279	-0.430393261	1	66	66	ctot_fh	0.05	0.121212121
weibull	12.11788203	-2.864994278	1	1	1	ctot_fh	0.05	1
weibull	13.89765297	-0.067700988	1	439	526	ctot_fh	0.05	0.049429658
weibull	10.99154707	3.697660798	1	786	786	ctot_fh	0.05	0.950381679
weibull	8.295880162	4.824697661	1	45	45	ctot_fh	0.05	0.955555556
weibull	10.48819271	9.087647914	1	1000	1000	ctot_fh	0.05	1
weibull	14.88479511	-4.202563409	1	869	869	ctot_fh	0.05	0.968929804
weibull	10.1731459	6.981232491	1	1000	1000	ctot_fh	0.05	0.998
weibull	11.40010235	8.357988539	1	1000	1000	ctot_fh	0.05	1
weibull	13.3479789	2.062318942	1	888	981	ctot_fh	0.05	0.633027523
weibull	10.39523839	3.147461248	1	161	161	ctot_fh	0.05	0.931677019
weibull	10.36247689	7.790791247	1	1000	1000	ctot_fh	0.05	1
weibull	14.03329807	-4.720275583	1	413	413	ctot_fh	0.05	0.983050847
weibull	12.1956598	4.505203775	1	999	999	ctot_fh	0.05	0.986986987
weibull	10.51503055	3.432446262	1	369	369	ctot_fh	0.05	0.945799458
weibull	11.0125752	12.19750474	1	1000	1000	ctot_fh	0.05	1
weibull	11.56830045	4.302318016	1	994	994	ctot_fh	0.05	0.973843058
weibull	9.387570501	4.177496982	1	142	142	ctot_fh	0.05	0.985915493
weibull	11.49777457	3.982680431	1	969	969	ctot_fh	0.05	0.969040248
weibull	16.31276715	-2.492812795	1	730	1000	ctot_fh	0.05	0.736
weibull	12.17884295	-0.896581826	1	1	1	ctot_fh	0.05	1
weibull	10.49271946	5.711784834	2	1000	1000	ctot_fh	0.05	1
weibull	11.91466675	5.625662093	2	1000	1000	ctot_fh	0.05	1
weibull	12.72605888	0.214280215	2	2	2	ctot_fh	0.05	0
weibull	9.167984898	3.926062798	2	1	1	ctot_fh	0.05	1
weibull	8.578006371	8.261937953	2	1000	1000	ctot_fh	0.05	1
weibull	8.469410128	4.648055147	2	2	2	ctot_fh	0.05	1
weibull	11.56255874	5.429237346	2	1000	1000	ctot_fh	0.05	1
weibull	10.16544407	6.763148152	2	1000	1000	ctot_fh	0.05	1
weibull	13.77850096	1.002267585	2	741	787	ctot_fh	0.05	0.617534943
weibull	11.42433563	3.277785423	2	705	705	ctot_fh	0.05	0.992907801
weibull	9.892281988	7.057830079	2	1000	1000	ctot_fh	0.05	1
weibull	10.55945191	4.816943809	2	986	986	ctot_fh	0.05	0.998985801
weibull	10.18366577	2.884604841	2	3	3	ctot_fh	0.05	1
weibull	10.82341182	2.811917056	2	30	30	ctot_fh	0.05	1
weibull	13.60884303	-4.196924983	2	34	34	ctot_fh	0.05	0.970588235
weibull	11.26424148	7.100868825	2	1000	1000	ctot_fh	0.05	1
weibull	11.79152994	1.353799337	2	1	1	ctot_fh	0.05	1
llogistic	10.17734021	-4.399645718	1	42	42	ctot_fh	0.05	0.880952381
llogistic	10.61176876	-2.133852618	1	60	60	ctot_fh	0.05	0.283333333
llogistic	12.15244226	7.516311059	1	723	1000	ctot_fh	0.05	0.964
llogistic	9.618433561	-1.565116867	1	28	28	ctot_fh	0.05	0.214285714
llogistic	11.42983697	9.430280381	1	854	1000	ctot_fh	0.05	0.99
llogistic	10.91738347	1.528887562	1	370	392	ctot_fh	0.05	0.275510204
llogistic	13.31917191	2.251527572	1	410	998	ctot_fh	0.05	0.365731463
llogistic	8.759276877	1.352523638	1	63	65	ctot_fh	0.05	0.184615385
llogistic	10.37173077	-8.733300889	1	62	62	ctot_fh	0.05	1
llogistic	9.053147801	3.272413031	1	308	310	ctot_fh	0.05	0.674193548
llogistic	10.5697864	-1.507050273	1	74	75	ctot_fh	0.05	0.293333333
llogistic	13.19150279	-0.430393261	1	543	764	ctot_fh	0.05	0.065445026
llogistic	9.091922065	-1.176218389	1	23	23	ctot_fh	0.05	0.130434783
llogistic	12.11788203	-2.864994278	1	263	265	ctot_fh	0.05	0.6
llogistic	13.89765297	-0.067700988	1	365	943	ctot_fh	0.05	0.044538706
llogistic	9.836366714	-1.918061751	1	44	45	ctot_fh	0.05	0.266666667
llogistic	4.887520784	2.612283609	1	3	3	ctot_fh	0.05	0
llogistic	6.202437034	3.348660006	1	18	18	ctot_fh	0.05	0.833333333
llogistic	10.99154707	3.697660798	1	847	933	ctot_fh	0.05	0.790996785
llogistic	8.295880162	4.824697661	1	526	526	ctot_fh	0.05	0.941064639
llogistic	10.48819271	9.087647914	1	944	1000	ctot_fh	0.05	0.998
llogistic	14.88479511	-4.202563409	1	897	967	ctot_fh	0.05	0.837642192
llogistic	10.1731459	6.981232491	1	970	1000	ctot_fh	0.05	0.998
llogistic	9.103325479	2.284077184	1	161	165	ctot_fh	0.05	0.466666667
llogistic	8.147455493	1.17128228	1	28	29	ctot_fh	0.05	0.103448276
llogistic	8.017160466	2.031658233	1	58	60	ctot_fh	0.05	0.333333333
llogistic	11.40010235	8.357988539	1	863	1000	ctot_fh	0.05	0.995
llogistic	13.3479789	2.062318942	1	385	998	ctot_fh	0.05	0.331663327
llogistic	10.39523839	3.147461248	1	658	710	ctot_fh	0.05	0.669014085
llogistic	9.556996575	0.379743736	1	55	56	ctot_fh	0.05	0.071428571
llogistic	10.36247689	7.790791247	1	944	1000	ctot_fh	0.05	0.995
llogistic	11.65809385	-5.787855823	1	170	170	ctot_fh	0.05	0.982352941
llogistic	14.03329807	-4.720275583	1	823	841	ctot_fh	0.05	0.904875149
llogistic	12.1956598	4.505203775	1	733	1000	ctot_fh	0.05	0.864
llogistic	10.51503055	3.432446262	1	747	787	ctot_fh	0.05	0.731893266
llogistic	11.0125752	12.19750474	1	922	1000	ctot_fh	0.05	0.997
llogistic	11.56830045	4.302318016	1	837	996	ctot_fh	0.05	0.847389558
llogistic	9.623131568	2.146002326	1	233	237	ctot_fh	0.05	0.430379747
llogistic	9.387570501	4.177496982	1	648	665	ctot_fh	0.05	0.840601504
llogistic	11.49777457	3.982680431	1	869	994	ctot_fh	0.05	0.815895372
llogistic	9.432901912	-2.632419546	1	27	27	ctot_fh	0.05	0.592592593
llogistic	8.489587862	1.305336002	1	38	38	ctot_fh	0.05	0.236842105
llogistic	16.31276715	-2.492812795	1	238	1000	ctot_fh	0.05	0.398
llogistic	12.17884295	-0.896581826	1	325	368	ctot_fh	0.05	0.108695652
llogistic	5.629359097	-0.676298025	1	1	1	ctot_fh	0.05	0
llogistic	7.492772868	-7.672866981	1	3	3	ctot_fh	0.05	1
llogistic	10.21760808	0.468443839	1	112	114	ctot_fh	0.05	0.052631579
llogistic	8.282930998	3.121080256	1	140	141	ctot_fh	0.05	0.645390071
llogistic	11.41015691	-1.548592835	1	177	181	ctot_fh	0.05	0.237569061
llogistic	7.132605014	-0.801344387	2	144	152	ctot_fh	0.05	0.039473684
llogistic	10.85503085	-1.272721906	2	492	640	ctot_fh	0.05	0.08125
llogistic	10.49271946	5.711784834	2	605	995	ctot_fh	0.05	0.563819095
llogistic	11.49103436	-0.017187889	2	512	787	ctot_fh	0.05	0.053367217
llogistic	11.64416944	-3.379330628	2	565	651	ctot_fh	0.05	0.287250384
llogistic	11.91466675	5.625662093	2	352	1000	ctot_fh	0.05	0.498
llogistic	8.644542572	0.603255663	2	345	390	ctot_fh	0.05	0.064102564
llogistic	6.089277999	-3.67288758	2	57	57	ctot_fh	0.05	0.350877193
llogistic	8.527855139	2.279572548	2	484	572	ctot_fh	0.05	0.16958042
llogistic	10.43785775	1.257445892	2	514	749	ctot_fh	0.05	0.080106809
llogistic	9.481890037	2.825030151	2	600	770	ctot_fh	0.05	0.209090909
llogistic	10.32934602	1.834568824	2	537	796	ctot_fh	0.05	0.118090452
llogistic	12.72605888	0.214280215	2	331	947	ctot_fh	0.05	0.050686378
llogistic	9.167984898	3.926062798	2	660	850	ctot_fh	0.05	0.348235294
llogistic	11.15962159	-0.85107258	2	510	705	ctot_fh	0.05	0.069503546
llogistic	8.578006371	8.261937953	2	813	999	ctot_fh	0.05	0.823823824
llogistic	9.022813481	-7.991616368	2	225	225	ctot_fh	0.05	0.795555556
llogistic	11.76758964	-8.112149704	2	575	584	ctot_fh	0.05	0.828767123
llogistic	8.469410128	4.648055147	2	700	851	ctot_fh	0.05	0.415981199
llogistic	4.594349609	3.491360013	2	140	143	ctot_fh	0.05	0.272727273
llogistic	11.56255874	5.429237346	2	472	1000	ctot_fh	0.05	0.53
llogistic	10.16544407	6.763148152	2	645	996	ctot_fh	0.05	0.703815261
llogistic	9.765327526	-4.883405731	2	332	339	ctot_fh	0.05	0.474926254
llogistic	8.562931297	-0.356488686	2	281	311	ctot_fh	0.05	0.038585209
llogistic	13.77850096	1.002267585	2	161	994	ctot_fh	0.05	0.07444668
llogistic	11.42433563	3.277785423	2	433	986	ctot_fh	0.05	0.218052738
llogistic	8.4948854	1.953815054	2	418	485	ctot_fh	0.05	0.13814433
llogistic	9.892281988	7.057830079	2	684	999	ctot_fh	0.05	0.725725726
llogistic	10.55945191	4.816943809	2	581	984	ctot_fh	0.05	0.446138211
llogistic	8.679964958	2.126736988	2	451	538	ctot_fh	0.05	0.172862454
llogistic	10.18366577	2.884604841	2	586	875	ctot_fh	0.05	0.2
llogistic	8.842465517	-0.149587993	2	303	337	ctot_fh	0.05	0.050445104
llogistic	10.82341182	2.811917056	2	516	923	ctot_fh	0.05	0.183098592
llogistic	9.825693642	-3.56344577	2	331	351	ctot_fh	0.05	0.310541311
llogistic	13.60884303	-4.196924983	2	680	918	ctot_fh	0.05	0.379084967
llogistic	10.0788771	-2.833519609	2	373	406	ctot_fh	0.05	0.219211823
llogistic	12.22325639	-1.061354695	2	522	833	ctot_fh	0.05	0.066026411
llogistic	7.417549611	4.066819008	2	535	601	ctot_fh	0.05	0.354409318
llogistic	9.496867059	0.028486074	2	383	445	ctot_fh	0.05	0.065168539
llogistic	8.67142879	-2.705933983	2	223	236	ctot_fh	0.05	0.233050847
llogistic	10.81083399	-5.315163322	2	451	472	ctot_fh	0.05	0.542372881
llogistic	8.945519726	-4.42231976	2	238	243	ctot_fh	0.05	0.395061728
llogistic	6.786984788	4.332677503	2	498	538	ctot_fh	0.05	0.410780669
llogistic	9.666290882	-4.018119332	2	312	323	ctot_fh	0.05	0.386996904
llogistic	7.799187561	3.575938269	2	503	566	ctot_fh	0.05	0.284452297
llogistic	11.26424148	7.100868825	2	471	1000	ctot_fh	0.05	0.691
llogistic	6.029332071	-0.122908651	2	96	98	ctot_fh	0.05	0.040816327
llogistic	11.79152994	1.353799337	2	417	938	ctot_fh	0.05	0.07249467
llogistic	9.9506538	-1.129885022	2	399	452	ctot_fh	0.05	0.090707965
llogistic	7.624643822	-2.386751369	2	138	143	ctot_fh	0.05	0.181818182
lnorm	10.61176876	-2.133852618	1	1	1	mc	0.05	1
lnorm	12.15244226	7.516311059	1	974	1000	mc	0.05	0.997
lnorm	11.42983697	9.430280381	1	994	1000	mc	0.05	1
lnorm	10.91738347	1.528887562	1	55	55	mc	0.05	0.527272727
lnorm	13.31917191	2.251527572	1	704	997	mc	0.05	0.751253761
lnorm	9.053147801	3.272413031	1	33	33	mc	0.05	1
lnorm	13.19150279	-0.430393261	1	280	301	mc	0.05	0.126245847
lnorm	12.11788203	-2.864994278	1	23	23	mc	0.05	1
lnorm	13.89765297	-0.067700988	1	494	818	mc	0.05	0.042787286
lnorm	10.99154707	3.697660798	1	904	904	mc	0.05	0.994469027
lnorm	8.295880162	4.824697661	1	202	202	mc	0.05	1
lnorm	10.48819271	9.087647914	1	1000	1000	mc	0.05	1
lnorm	14.88479511	-4.202563409	1	951	951	mc	0.05	1
lnorm	10.1731459	6.981232491	1	1000	1000	mc	0.05	1
lnorm	9.103325479	2.284077184	1	2	2	mc	0.05	1
lnorm	11.40010235	8.357988539	1	997	1000	mc	0.05	1
lnorm	13.3479789	2.062318942	1	684	999	mc	0.05	0.705705706
lnorm	10.39523839	3.147461248	1	382	382	mc	0.05	0.994764398
lnorm	10.36247689	7.790791247	1	1000	1000	mc	0.05	1
lnorm	11.65809385	-5.787855823	1	8	8	mc	0.05	1
lnorm	14.03329807	-4.720275583	1	646	646	mc	0.05	1
lnorm	12.1956598	4.505203775	1	970	1000	mc	0.05	0.996
lnorm	10.51503055	3.432446262	1	596	596	mc	0.05	1
lnorm	11.0125752	12.19750474	1	1000	1000	mc	0.05	1
lnorm	11.56830045	4.302318016	1	997	1000	mc	0.05	0.999
lnorm	9.623131568	2.146002326	1	7	7	mc	0.05	0.857142857
lnorm	9.387570501	4.177496982	1	407	407	mc	0.05	1
lnorm	11.49777457	3.982680431	1	994	996	mc	0.05	1
lnorm	16.31276715	-2.492812795	1	465	1000	mc	0.05	0.614
lnorm	12.17884295	-0.896581826	1	31	31	mc	0.05	0.387096774
lnorm	8.282930998	3.121080256	1	5	5	mc	0.05	1
lnorm	11.41015691	-1.548592835	1	1	1	mc	0.05	0
lnorm	7.132605014	-0.801344387	2	1	1	mc	0.05	0
lnorm	10.85503085	-1.272721906	2	110	110	mc	0.05	0.2
lnorm	10.49271946	5.711784834	2	935	998	mc	0.05	0.945891784
lnorm	11.49103436	-0.017187889	2	334	384	mc	0.05	0.059895833
lnorm	11.64416944	-3.379330628	2	222	222	mc	0.05	0.738738739
lnorm	11.91466675	5.625662093	2	721	1000	mc	0.05	0.786
lnorm	8.644542572	0.603255663	2	16	16	mc	0.05	0.0625
lnorm	8.527855139	2.279572548	2	103	103	mc	0.05	0.427184466
lnorm	10.43785775	1.257445892	2	290	296	mc	0.05	0.179054054
lnorm	9.481890037	2.825030151	2	398	408	mc	0.05	0.531862745
lnorm	10.32934602	1.834568824	2	352	377	mc	0.05	0.275862069
lnorm	12.72605888	0.214280215	2	523	817	mc	0.05	0.062423501
lnorm	9.167984898	3.926062798	2	625	632	mc	0.05	0.78164557
lnorm	11.15962159	-0.85107258	2	194	201	mc	0.05	0.114427861
lnorm	8.578006371	8.261937953	2	998	1000	mc	0.05	0.997
lnorm	9.022813481	-7.991616368	2	9	9	mc	0.05	1
lnorm	11.76758964	-8.112149704	2	279	279	mc	0.05	1
lnorm	8.469410128	4.648055147	2	604	607	mc	0.05	0.917627677
lnorm	4.594349609	3.491360013	2	1	1	mc	0.05	1
lnorm	11.56255874	5.429237346	2	793	1000	mc	0.05	0.82
lnorm	10.16544407	6.763148152	2	966	1000	mc	0.05	0.984
lnorm	9.765327526	-4.883405731	2	36	36	mc	0.05	0.944444444
lnorm	8.562931297	-0.356488686	2	6	6	mc	0.05	0
lnorm	13.77850096	1.002267585	2	234	987	mc	0.05	0.086119554
lnorm	11.42433563	3.277785423	2	782	953	mc	0.05	0.568730325
lnorm	8.4948854	1.953815054	2	79	79	mc	0.05	0.329113924
lnorm	9.892281988	7.057830079	2	966	1000	mc	0.05	0.978
lnorm	10.55945191	4.816943809	2	919	989	mc	0.05	0.893832154
lnorm	8.679964958	2.126736988	2	99	99	mc	0.05	0.494949495
lnorm	10.18366577	2.884604841	2	576	610	mc	0.05	0.540983607
lnorm	8.842465517	-0.149587993	2	13	13	mc	0.05	0.076923077
lnorm	10.82341182	2.811917056	2	719	779	mc	0.05	0.537869063
lnorm	9.825693642	-3.56344577	2	27	27	mc	0.05	0.62962963
lnorm	13.60884303	-4.196924983	2	751	760	mc	0.05	0.861842105
lnorm	10.0788771	-2.833519609	2	45	45	mc	0.05	0.533333333
lnorm	12.22325639	-1.061354695	2	391	449	mc	0.05	0.118040089
lnorm	7.417549611	4.066819008	2	221	221	mc	0.05	0.846153846
lnorm	9.496867059	0.028486074	2	33	33	mc	0.05	0.060606061
lnorm	8.67142879	-2.705933983	2	9	9	mc	0.05	0.555555556
lnorm	10.81083399	-5.315163322	2	90	90	mc	0.05	0.955555556
lnorm	8.945519726	-4.42231976	2	9	9	mc	0.05	1
lnorm	6.786984788	4.332677503	2	136	136	mc	0.05	0.904411765
lnorm	9.666290882	-4.018119332	2	26	26	mc	0.05	0.923076923
lnorm	7.799187561	3.575938269	2	158	158	mc	0.05	0.734177215
lnorm	11.26424148	7.100868825	2	845	1000	mc	0.05	0.904
lnorm	11.79152994	1.353799337	2	564	734	mc	0.05	0.158038147
lnorm	9.9506538	-1.129885022	2	25	25	mc	0.05	0.04
lnorm	7.624643822	-2.386751369	2	1	1	mc	0.05	1
weibull	12.15244226	7.516311059	1	1000	1000	mc	0.05	0.997
weibull	11.42983697	9.430280381	1	1000	1000	mc	0.05	1
weibull	10.91738347	1.528887562	1	1	1	mc	0.05	0
weibull	13.31917191	2.251527572	1	895	986	mc	0.05	0.619675456
weibull	9.053147801	3.272413031	1	1	1	mc	0.05	1
weibull	13.19150279	-0.430393261	1	66	66	mc	0.05	0.106060606
weibull	12.11788203	-2.864994278	1	1	1	mc	0.05	1
weibull	13.89765297	-0.067700988	1	439	526	mc	0.05	0.045627376
weibull	10.99154707	3.697660798	1	786	786	mc	0.05	0.965648855
weibull	8.295880162	4.824697661	1	45	45	mc	0.05	1
weibull	10.48819271	9.087647914	1	1000	1000	mc	0.05	1
weibull	14.88479511	-4.202563409	1	869	869	mc	0.05	0.986191024
weibull	10.1731459	6.981232491	1	1000	1000	mc	0.05	1
weibull	11.40010235	8.357988539	1	1000	1000	mc	0.05	0.999
weibull	13.3479789	2.062318942	1	888	981	mc	0.05	0.561671764
weibull	10.39523839	3.147461248	1	161	161	mc	0.05	0.950310559
weibull	10.36247689	7.790791247	1	1000	1000	mc	0.05	1
weibull	14.03329807	-4.720275583	1	413	413	mc	0.05	0.997578692
weibull	12.1956598	4.505203775	1	999	999	mc	0.05	0.974974975
weibull	10.51503055	3.432446262	1	369	369	mc	0.05	0.953929539
weibull	11.0125752	12.19750474	1	1000	1000	mc	0.05	1
weibull	11.56830045	4.302318016	1	994	994	mc	0.05	0.982897384
weibull	9.387570501	4.177496982	1	142	142	mc	0.05	1
weibull	11.49777457	3.982680431	1	969	969	mc	0.05	0.977296182
weibull	16.31276715	-2.492812795	1	730	1000	mc	0.05	0.54
weibull	12.17884295	-0.896581826	1	1	1	mc	0.05	1
weibull	10.49271946	5.711784834	2	1000	1000	mc	0.05	1
weibull	11.91466675	5.625662093	2	1000	1000	mc	0.05	1
weibull	12.72605888	0.214280215	2	2	2	mc	0.05	0
weibull	9.167984898	3.926062798	2	1	1	mc	0.05	1
weibull	8.578006371	8.261937953	2	1000	1000	mc	0.05	1
weibull	8.469410128	4.648055147	2	2	2	mc	0.05	1
weibull	11.56255874	5.429237346	2	1000	1000	mc	0.05	1
weibull	10.16544407	6.763148152	2	1000	1000	mc	0.05	1
weibull	13.77850096	1.002267585	2	741	787	mc	0.05	0.58703939
weibull	11.42433563	3.277785423	2	705	705	mc	0.05	0.997163121
weibull	9.892281988	7.057830079	2	1000	1000	mc	0.05	1
weibull	10.55945191	4.816943809	2	986	986	mc	0.05	1
weibull	10.18366577	2.884604841	2	3	3	mc	0.05	1
weibull	10.82341182	2.811917056	2	30	30	mc	0.05	1
weibull	13.60884303	-4.196924983	2	34	34	mc	0.05	1
weibull	11.26424148	7.100868825	2	1000	1000	mc	0.05	1
weibull	11.79152994	1.353799337	2	1	1	mc	0.05	1
llogistic	10.17734021	-4.399645718	1	42	42	mc	0.05	0.904761905
llogistic	10.61176876	-2.133852618	1	60	60	mc	0.05	0.333333333
llogistic	12.15244226	7.516311059	1	723	1000	mc	0.05	0.849
llogistic	9.618433561	-1.565116867	1	28	28	mc	0.05	0.178571429
llogistic	11.42983697	9.430280381	1	854	1000	mc	0.05	0.937
llogistic	10.91738347	1.528887562	1	370	392	mc	0.05	0.31122449
llogistic	13.31917191	2.251527572	1	410	998	mc	0.05	0.316633267
llogistic	8.759276877	1.352523638	1	63	65	mc	0.05	0.169230769
llogistic	10.37173077	-8.733300889	1	62	62	mc	0.05	1
llogistic	9.053147801	3.272413031	1	308	310	mc	0.05	0.735483871
llogistic	10.5697864	-1.507050273	1	74	75	mc	0.05	0.306666667
llogistic	13.19150279	-0.430393261	1	543	764	mc	0.05	0.052356021
llogistic	9.091922065	-1.176218389	1	23	23	mc	0.05	0.130434783
llogistic	12.11788203	-2.864994278	1	263	265	mc	0.05	0.637735849
llogistic	13.89765297	-0.067700988	1	365	943	mc	0.05	0.042417815
llogistic	9.836366714	-1.918061751	1	44	45	mc	0.05	0.222222222
llogistic	4.887520784	2.612283609	1	3	3	mc	0.05	0
llogistic	6.202437034	3.348660006	1	18	18	mc	0.05	0.888888889
llogistic	10.99154707	3.697660798	1	847	933	mc	0.05	0.824222937
llogistic	8.295880162	4.824697661	1	526	526	mc	0.05	0.956273764
llogistic	10.48819271	9.087647914	1	944	1000	mc	0.05	0.982
llogistic	14.88479511	-4.202563409	1	897	967	mc	0.05	0.88417787
llogistic	10.1731459	6.981232491	1	970	1000	mc	0.05	0.996
llogistic	9.103325479	2.284077184	1	161	165	mc	0.05	0.527272727
llogistic	8.147455493	1.17128228	1	28	29	mc	0.05	0.103448276
llogistic	8.017160466	2.031658233	1	58	60	mc	0.05	0.3
llogistic	11.40010235	8.357988539	1	863	1000	mc	0.05	0.939
llogistic	13.3479789	2.062318942	1	385	998	mc	0.05	0.28757515
llogistic	10.39523839	3.147461248	1	658	710	mc	0.05	0.718309859
llogistic	9.556996575	0.379743736	1	55	56	mc	0.05	0.107142857
llogistic	10.36247689	7.790791247	1	944	1000	mc	0.05	0.985
llogistic	11.65809385	-5.787855823	1	170	170	mc	0.05	1
llogistic	14.03329807	-4.720275583	1	823	841	mc	0.05	0.942925089
llogistic	12.1956598	4.505203775	1	733	1000	mc	0.05	0.784
llogistic	10.51503055	3.432446262	1	747	787	mc	0.05	0.775095299
llogistic	11.0125752	12.19750474	1	922	1000	mc	0.05	0.963
llogistic	11.56830045	4.302318016	1	837	996	mc	0.05	0.837349398
llogistic	9.623131568	2.146002326	1	233	237	mc	0.05	0.476793249
llogistic	9.387570501	4.177496982	1	648	665	mc	0.05	0.893233083
llogistic	11.49777457	3.982680431	1	869	994	mc	0.05	0.817907445
llogistic	9.432901912	-2.632419546	1	27	27	mc	0.05	0.518518519
llogistic	8.489587862	1.305336002	1	38	38	mc	0.05	0.342105263
llogistic	16.31276715	-2.492812795	1	238	1000	mc	0.05	0.273
llogistic	12.17884295	-0.896581826	1	325	368	mc	0.05	0.111413043
llogistic	5.629359097	-0.676298025	1	1	1	mc	0.05	0
llogistic	7.492772868	-7.672866981	1	3	3	mc	0.05	1
llogistic	10.21760808	0.468443839	1	112	114	mc	0.05	0.052631579
llogistic	8.282930998	3.121080256	1	140	141	mc	0.05	0.695035461
llogistic	11.41015691	-1.548592835	1	177	181	mc	0.05	0.254143646
llogistic	7.132605014	-0.801344387	2	144	152	mc	0.05	0.032894737
llogistic	10.85503085	-1.272721906	2	492	640	mc	0.05	0.078125
llogistic	10.49271946	5.711784834	2	605	995	mc	0.05	0.496482412
llogistic	11.49103436	-0.017187889	2	512	787	mc	0.05	0.045743329
llogistic	11.64416944	-3.379330628	2	565	651	mc	0.05	0.302611367
llogistic	11.91466675	5.625662093	2	352	1000	mc	0.05	0.36
llogistic	8.644542572	0.603255663	2	345	390	mc	0.05	0.069230769
llogistic	6.089277999	-3.67288758	2	57	57	mc	0.05	0.333333333
llogistic	8.527855139	2.279572548	2	484	572	mc	0.05	0.181818182
llogistic	10.43785775	1.257445892	2	514	749	mc	0.05	0.08411215
llogistic	9.481890037	2.825030151	2	600	770	mc	0.05	0.233766234
llogistic	10.32934602	1.834568824	2	537	796	mc	0.05	0.114321608
llogistic	12.72605888	0.214280215	2	331	947	mc	0.05	0.047518479
llogistic	9.167984898	3.926062798	2	660	850	mc	0.05	0.342352941
llogistic	11.15962159	-0.85107258	2	510	705	mc	0.05	0.070921986
llogistic	8.578006371	8.261937953	2	813	999	mc	0.05	0.798798799
llogistic	9.022813481	-7.991616368	2	225	225	mc	0.05	0.857777778
llogistic	11.76758964	-8.112149704	2	575	584	mc	0.05	0.866438356
llogistic	8.469410128	4.648055147	2	700	851	mc	0.05	0.450058754
llogistic	4.594349609	3.491360013	2	140	143	mc	0.05	0.307692308
llogistic	11.56255874	5.429237346	2	472	1000	mc	0.05	0.404
llogistic	10.16544407	6.763148152	2	645	996	mc	0.05	0.625502008
llogistic	9.765327526	-4.883405731	2	332	339	mc	0.05	0.504424779
llogistic	8.562931297	-0.356488686	2	281	311	mc	0.05	0.048231511
llogistic	13.77850096	1.002267585	2	161	994	mc	0.05	0.048289738
llogistic	11.42433563	3.277785423	2	433	986	mc	0.05	0.193711968
llogistic	8.4948854	1.953815054	2	418	485	mc	0.05	0.142268041
llogistic	9.892281988	7.057830079	2	684	999	mc	0.05	0.644644645
llogistic	10.55945191	4.816943809	2	581	984	mc	0.05	0.402439024
llogistic	8.679964958	2.126736988	2	451	538	mc	0.05	0.17472119
llogistic	10.18366577	2.884604841	2	586	875	mc	0.05	0.217142857
llogistic	8.842465517	-0.149587993	2	303	337	mc	0.05	0.044510386
llogistic	10.82341182	2.811917056	2	516	923	mc	0.05	0.179848321
llogistic	9.825693642	-3.56344577	2	331	351	mc	0.05	0.347578348
llogistic	13.60884303	-4.196924983	2	680	918	mc	0.05	0.371459695
llogistic	10.0788771	-2.833519609	2	373	406	mc	0.05	0.221674877
llogistic	12.22325639	-1.061354695	2	522	833	mc	0.05	0.066026411
llogistic	7.417549611	4.066819008	2	535	601	mc	0.05	0.394342762
llogistic	9.496867059	0.028486074	2	383	445	mc	0.05	0.071910112
llogistic	8.67142879	-2.705933983	2	223	236	mc	0.05	0.241525424
llogistic	10.81083399	-5.315163322	2	451	472	mc	0.05	0.608050847
llogistic	8.945519726	-4.42231976	2	238	243	mc	0.05	0.465020576
llogistic	6.786984788	4.332677503	2	498	538	mc	0.05	0.436802974
llogistic	9.666290882	-4.018119332	2	312	323	mc	0.05	0.427244582
llogistic	7.799187561	3.575938269	2	503	566	mc	0.05	0.316254417
llogistic	11.26424148	7.100868825	2	471	1000	mc	0.05	0.512
llogistic	6.029332071	-0.122908651	2	96	98	mc	0.05	0.030612245
llogistic	11.79152994	1.353799337	2	417	938	mc	0.05	0.071428571
llogistic	9.9506538	-1.129885022	2	399	452	mc	0.05	0.088495575
llogistic	7.624643822	-2.386751369	2	138	143	mc	0.05	0.167832168
lnorm	10.61176876	-2.133852618	1	1	1	TRUE	0.05	1
lnorm	12.15244226	7.516311059	1	974	1000	TRUE	0.05	1
lnorm	11.42983697	9.430280381	1	994	1000	TRUE	0.05	1
lnorm	10.91738347	1.528887562	1	55	55	TRUE	0.05	0.527272727
lnorm	13.31917191	2.251527572	1	704	997	TRUE	0.05	0.866599799
lnorm	9.053147801	3.272413031	1	33	33	TRUE	0.05	1
lnorm	13.19150279	-0.430393261	1	280	301	TRUE	0.05	0.109634551
lnorm	12.11788203	-2.864994278	1	23	23	TRUE	0.05	1
lnorm	13.89765297	-0.067700988	1	494	818	TRUE	0.05	0.046454768
lnorm	10.99154707	3.697660798	1	904	904	TRUE	0.05	0.994469027
lnorm	8.295880162	4.824697661	1	202	202	TRUE	0.05	1
lnorm	10.48819271	9.087647914	1	1000	1000	TRUE	0.05	1
lnorm	14.88479511	-4.202563409	1	951	951	TRUE	0.05	1
lnorm	10.1731459	6.981232491	1	1000	1000	TRUE	0.05	1
lnorm	9.103325479	2.284077184	1	2	2	TRUE	0.05	1
lnorm	11.40010235	8.357988539	1	997	1000	TRUE	0.05	1
lnorm	13.3479789	2.062318942	1	684	999	TRUE	0.05	0.804804805
lnorm	10.39523839	3.147461248	1	382	382	TRUE	0.05	0.994764398
lnorm	10.36247689	7.790791247	1	1000	1000	TRUE	0.05	1
lnorm	11.65809385	-5.787855823	1	8	8	TRUE	0.05	1
lnorm	14.03329807	-4.720275583	1	646	646	TRUE	0.05	1
lnorm	12.1956598	4.505203775	1	970	1000	TRUE	0.05	1
lnorm	10.51503055	3.432446262	1	596	596	TRUE	0.05	1
lnorm	11.0125752	12.19750474	1	1000	1000	TRUE	0.05	1
lnorm	11.56830045	4.302318016	1	997	1000	TRUE	0.05	1
lnorm	9.623131568	2.146002326	1	7	7	TRUE	0.05	0.857142857
lnorm	9.387570501	4.177496982	1	407	407	TRUE	0.05	1
lnorm	11.49777457	3.982680431	1	994	996	TRUE	0.05	1
lnorm	16.31276715	-2.492812795	1	465	1000	TRUE	0.05	0.929
lnorm	12.17884295	-0.896581826	1	31	31	TRUE	0.05	0.387096774
lnorm	8.282930998	3.121080256	1	5	5	TRUE	0.05	1
lnorm	11.41015691	-1.548592835	1	1	1	TRUE	0.05	0
lnorm	7.132605014	-0.801344387	2	1	1	TRUE	0.05	0
lnorm	10.85503085	-1.272721906	2	110	110	TRUE	0.05	0.181818182
lnorm	10.49271946	5.711784834	2	935	998	TRUE	0.05	0.9749499
lnorm	11.49103436	-0.017187889	2	334	384	TRUE	0.05	0.052083333
lnorm	11.64416944	-3.379330628	2	222	222	TRUE	0.05	0.707207207
lnorm	11.91466675	5.625662093	2	721	1000	TRUE	0.05	0.973
lnorm	8.644542572	0.603255663	2	16	16	TRUE	0.05	0.0625
lnorm	8.527855139	2.279572548	2	103	103	TRUE	0.05	0.40776699
lnorm	10.43785775	1.257445892	2	290	296	TRUE	0.05	0.179054054
lnorm	9.481890037	2.825030151	2	398	408	TRUE	0.05	0.519607843
lnorm	10.32934602	1.834568824	2	352	377	TRUE	0.05	0.270557029
lnorm	12.72605888	0.214280215	2	523	817	TRUE	0.05	0.05875153
lnorm	9.167984898	3.926062798	2	625	632	TRUE	0.05	0.780063291
lnorm	11.15962159	-0.85107258	2	194	201	TRUE	0.05	0.094527363
lnorm	8.578006371	8.261937953	2	998	1000	TRUE	0.05	1
lnorm	9.022813481	-7.991616368	2	9	9	TRUE	0.05	1
lnorm	11.76758964	-8.112149704	2	279	279	TRUE	0.05	1
lnorm	8.469410128	4.648055147	2	604	607	TRUE	0.05	0.912685338
lnorm	4.594349609	3.491360013	2	1	1	TRUE	0.05	1
lnorm	11.56255874	5.429237346	2	793	1000	TRUE	0.05	0.953
lnorm	10.16544407	6.763148152	2	966	1000	TRUE	0.05	0.997
lnorm	9.765327526	-4.883405731	2	36	36	TRUE	0.05	0.944444444
lnorm	8.562931297	-0.356488686	2	6	6	TRUE	0.05	0
lnorm	13.77850096	1.002267585	2	234	987	TRUE	0.05	0.105369807
lnorm	11.42433563	3.277785423	2	782	953	TRUE	0.05	0.612801679
lnorm	8.4948854	1.953815054	2	79	79	TRUE	0.05	0.316455696
lnorm	9.892281988	7.057830079	2	966	1000	TRUE	0.05	0.999
lnorm	10.55945191	4.816943809	2	919	989	TRUE	0.05	0.921132457
lnorm	8.679964958	2.126736988	2	99	99	TRUE	0.05	0.484848485
lnorm	10.18366577	2.884604841	2	576	610	TRUE	0.05	0.542622951
lnorm	8.842465517	-0.149587993	2	13	13	TRUE	0.05	0.076923077
lnorm	10.82341182	2.811917056	2	719	779	TRUE	0.05	0.535301669
lnorm	9.825693642	-3.56344577	2	27	27	TRUE	0.05	0.62962963
lnorm	13.60884303	-4.196924983	2	751	760	TRUE	0.05	0.856578947
lnorm	10.0788771	-2.833519609	2	45	45	TRUE	0.05	0.511111111
lnorm	12.22325639	-1.061354695	2	391	449	TRUE	0.05	0.118040089
lnorm	7.417549611	4.066819008	2	221	221	TRUE	0.05	0.828054299
lnorm	9.496867059	0.028486074	2	33	33	TRUE	0.05	0.060606061
lnorm	8.67142879	-2.705933983	2	9	9	TRUE	0.05	0.555555556
lnorm	10.81083399	-5.315163322	2	90	90	TRUE	0.05	0.944444444
lnorm	8.945519726	-4.42231976	2	9	9	TRUE	0.05	1
lnorm	6.786984788	4.332677503	2	136	136	TRUE	0.05	0.904411765
lnorm	9.666290882	-4.018119332	2	26	26	TRUE	0.05	0.884615385
lnorm	7.799187561	3.575938269	2	158	158	TRUE	0.05	0.727848101
lnorm	11.26424148	7.100868825	2	845	1000	TRUE	0.05	0.998
lnorm	11.79152994	1.353799337	2	564	734	TRUE	0.05	0.159400545
lnorm	9.9506538	-1.129885022	2	25	25	TRUE	0.05	0.04
lnorm	7.624643822	-2.386751369	2	1	1	TRUE	0.05	1
weibull	12.15244226	7.516311059	1	1000	1000	TRUE	0.05	0.999
weibull	11.42983697	9.430280381	1	1000	1000	TRUE	0.05	1
weibull	10.91738347	1.528887562	1	1	1	TRUE	0.05	0
weibull	13.31917191	2.251527572	1	895	986	TRUE	0.05	0.693711968
weibull	9.053147801	3.272413031	1	1	1	TRUE	0.05	1
weibull	13.19150279	-0.430393261	1	66	66	TRUE	0.05	0.106060606
weibull	12.11788203	-2.864994278	1	1	1	TRUE	0.05	1
weibull	13.89765297	-0.067700988	1	439	526	TRUE	0.05	0.041825095
weibull	10.99154707	3.697660798	1	786	786	TRUE	0.05	0.965648855
weibull	8.295880162	4.824697661	1	45	45	TRUE	0.05	1
weibull	10.48819271	9.087647914	1	1000	1000	TRUE	0.05	1
weibull	14.88479511	-4.202563409	1	869	869	TRUE	0.05	0.985040276
weibull	10.1731459	6.981232491	1	1000	1000	TRUE	0.05	0.999
weibull	11.40010235	8.357988539	1	1000	1000	TRUE	0.05	1
weibull	13.3479789	2.062318942	1	888	981	TRUE	0.05	0.668705403
weibull	10.39523839	3.147461248	1	161	161	TRUE	0.05	0.950310559
weibull	10.36247689	7.790791247	1	1000	1000	TRUE	0.05	1
weibull	14.03329807	-4.720275583	1	413	413	TRUE	0.05	0.997578692
weibull	12.1956598	4.505203775	1	999	999	TRUE	0.05	0.982982983
weibull	10.51503055	3.432446262	1	369	369	TRUE	0.05	0.962059621
weibull	11.0125752	12.19750474	1	1000	1000	TRUE	0.05	1
weibull	11.56830045	4.302318016	1	994	994	TRUE	0.05	0.987927565
weibull	9.387570501	4.177496982	1	142	142	TRUE	0.05	1
weibull	11.49777457	3.982680431	1	969	969	TRUE	0.05	0.979360165
weibull	16.31276715	-2.492812795	1	730	1000	TRUE	0.05	0.784
weibull	12.17884295	-0.896581826	1	1	1	TRUE	0.05	1
weibull	10.49271946	5.711784834	2	1000	1000	TRUE	0.05	1
weibull	11.91466675	5.625662093	2	1000	1000	TRUE	0.05	1
weibull	12.72605888	0.214280215	2	2	2	TRUE	0.05	0
weibull	9.167984898	3.926062798	2	1	1	TRUE	0.05	1
weibull	8.578006371	8.261937953	2	1000	1000	TRUE	0.05	1
weibull	8.469410128	4.648055147	2	2	2	TRUE	0.05	1
weibull	11.56255874	5.429237346	2	1000	1000	TRUE	0.05	1
weibull	10.16544407	6.763148152	2	1000	1000	TRUE	0.05	1
weibull	13.77850096	1.002267585	2	741	787	TRUE	0.05	0.627700127
weibull	11.42433563	3.277785423	2	705	705	TRUE	0.05	0.997163121
weibull	9.892281988	7.057830079	2	1000	1000	TRUE	0.05	1
weibull	10.55945191	4.816943809	2	986	986	TRUE	0.05	1
weibull	10.18366577	2.884604841	2	3	3	TRUE	0.05	1
weibull	10.82341182	2.811917056	2	30	30	TRUE	0.05	1
weibull	13.60884303	-4.196924983	2	34	34	TRUE	0.05	1
weibull	11.26424148	7.100868825	2	1000	1000	TRUE	0.05	1
weibull	11.79152994	1.353799337	2	1	1	TRUE	0.05	1
llogistic	10.17734021	-4.399645718	1	42	42	TRUE	0.05	0.80952381
llogistic	10.61176876	-2.133852618	1	60	60	TRUE	0.05	0.3
llogistic	12.15244226	7.516311059	1	723	1000	TRUE	0.05	0.998
llogistic	9.618433561	-1.565116867	1	28	28	TRUE	0.05	0.071428571
llogistic	11.42983697	9.430280381	1	854	1000	TRUE	0.05	1
llogistic	10.91738347	1.528887562	1	370	392	TRUE	0.05	0.288265306
llogistic	13.31917191	2.251527572	1	410	998	TRUE	0.05	0.423847695
llogistic	8.759276877	1.352523638	1	63	65	TRUE	0.05	0.153846154
llogistic	10.37173077	-8.733300889	1	62	62	TRUE	0.05	1
llogistic	9.053147801	3.272413031	1	308	310	TRUE	0.05	0.719354839
llogistic	10.5697864	-1.507050273	1	74	75	TRUE	0.05	0.306666667
llogistic	13.19150279	-0.430393261	1	543	764	TRUE	0.05	0.05104712
llogistic	9.091922065	-1.176218389	1	23	23	TRUE	0.05	0.130434783
llogistic	12.11788203	-2.864994278	1	263	265	TRUE	0.05	0.611320755
llogistic	13.89765297	-0.067700988	1	365	943	TRUE	0.05	0.048780488
llogistic	9.836366714	-1.918061751	1	44	45	TRUE	0.05	0.2
llogistic	4.887520784	2.612283609	1	3	3	TRUE	0.05	0
llogistic	6.202437034	3.348660006	1	18	18	TRUE	0.05	0.777777778
llogistic	10.99154707	3.697660798	1	847	933	TRUE	0.05	0.832797428
llogistic	8.295880162	4.824697661	1	526	526	TRUE	0.05	0.956273764
llogistic	10.48819271	9.087647914	1	944	1000	TRUE	0.05	1
llogistic	14.88479511	-4.202563409	1	897	967	TRUE	0.05	0.896587384
llogistic	10.1731459	6.981232491	1	970	1000	TRUE	0.05	0.999
llogistic	9.103325479	2.284077184	1	161	165	TRUE	0.05	0.466666667
llogistic	8.147455493	1.17128228	1	28	29	TRUE	0.05	0.103448276
llogistic	8.017160466	2.031658233	1	58	60	TRUE	0.05	0.266666667
llogistic	11.40010235	8.357988539	1	863	1000	TRUE	0.05	1
llogistic	13.3479789	2.062318942	1	385	998	TRUE	0.05	0.360721443
llogistic	10.39523839	3.147461248	1	658	710	TRUE	0.05	0.698591549
llogistic	9.556996575	0.379743736	1	55	56	TRUE	0.05	0.053571429
llogistic	10.36247689	7.790791247	1	944	1000	TRUE	0.05	0.998
llogistic	11.65809385	-5.787855823	1	170	170	TRUE	0.05	0.988235294
llogistic	14.03329807	-4.720275583	1	823	841	TRUE	0.05	0.936979786
llogistic	12.1956598	4.505203775	1	733	1000	TRUE	0.05	0.918
llogistic	10.51503055	3.432446262	1	747	787	TRUE	0.05	0.770012706
llogistic	11.0125752	12.19750474	1	922	1000	TRUE	0.05	1
llogistic	11.56830045	4.302318016	1	837	996	TRUE	0.05	0.894578313
llogistic	9.623131568	2.146002326	1	233	237	TRUE	0.05	0.459915612
llogistic	9.387570501	4.177496982	1	648	665	TRUE	0.05	0.888721805
llogistic	11.49777457	3.982680431	1	869	994	TRUE	0.05	0.854124748
llogistic	9.432901912	-2.632419546	1	27	27	TRUE	0.05	0.518518519
llogistic	8.489587862	1.305336002	1	38	38	TRUE	0.05	0.263157895
llogistic	16.31276715	-2.492812795	1	238	1000	TRUE	0.05	0.488
llogistic	12.17884295	-0.896581826	1	325	368	TRUE	0.05	0.105978261
llogistic	5.629359097	-0.676298025	1	1	1	TRUE	0.05	0
llogistic	7.492772868	-7.672866981	1	3	3	TRUE	0.05	1
llogistic	10.21760808	0.468443839	1	112	114	TRUE	0.05	0.052631579
llogistic	8.282930998	3.121080256	1	140	141	TRUE	0.05	0.659574468
llogistic	11.41015691	-1.548592835	1	177	181	TRUE	0.05	0.232044199
llogistic	7.132605014	-0.801344387	2	144	152	TRUE	0.05	0.032894737
llogistic	10.85503085	-1.272721906	2	492	640	TRUE	0.05	0.078125
llogistic	10.49271946	5.711784834	2	605	995	TRUE	0.05	0.609045226
llogistic	11.49103436	-0.017187889	2	512	787	TRUE	0.05	0.043202033
llogistic	11.64416944	-3.379330628	2	565	651	TRUE	0.05	0.282642089
llogistic	11.91466675	5.625662093	2	352	1000	TRUE	0.05	0.594
llogistic	8.644542572	0.603255663	2	345	390	TRUE	0.05	0.056410256
llogistic	6.089277999	-3.67288758	2	57	57	TRUE	0.05	0.315789474
llogistic	8.527855139	2.279572548	2	484	572	TRUE	0.05	0.166083916
llogistic	10.43785775	1.257445892	2	514	749	TRUE	0.05	0.08411215
llogistic	9.481890037	2.825030151	2	600	770	TRUE	0.05	0.227272727
llogistic	10.32934602	1.834568824	2	537	796	TRUE	0.05	0.121859296
llogistic	12.72605888	0.214280215	2	331	947	TRUE	0.05	0.051742344
llogistic	9.167984898	3.926062798	2	660	850	TRUE	0.05	0.36
llogistic	11.15962159	-0.85107258	2	510	705	TRUE	0.05	0.066666667
llogistic	8.578006371	8.261937953	2	813	999	TRUE	0.05	0.856856857
llogistic	9.022813481	-7.991616368	2	225	225	TRUE	0.05	0.844444444
llogistic	11.76758964	-8.112149704	2	575	584	TRUE	0.05	0.86130137
llogistic	8.469410128	4.648055147	2	700	851	TRUE	0.05	0.450058754
llogistic	4.594349609	3.491360013	2	140	143	TRUE	0.05	0.265734266
llogistic	11.56255874	5.429237346	2	472	1000	TRUE	0.05	0.576
llogistic	10.16544407	6.763148152	2	645	996	TRUE	0.05	0.756024096
llogistic	9.765327526	-4.883405731	2	332	339	TRUE	0.05	0.480825959
llogistic	8.562931297	-0.356488686	2	281	311	TRUE	0.05	0.035369775
llogistic	13.77850096	1.002267585	2	161	994	TRUE	0.05	0.071428571
llogistic	11.42433563	3.277785423	2	433	986	TRUE	0.05	0.218052738
llogistic	8.4948854	1.953815054	2	418	485	TRUE	0.05	0.125773196
llogistic	9.892281988	7.057830079	2	684	999	TRUE	0.05	0.774774775
llogistic	10.55945191	4.816943809	2	581	984	TRUE	0.05	0.49695122
llogistic	8.679964958	2.126736988	2	451	538	TRUE	0.05	0.152416357
llogistic	10.18366577	2.884604841	2	586	875	TRUE	0.05	0.212571429
llogistic	8.842465517	-0.149587993	2	303	337	TRUE	0.05	0.038575668
llogistic	10.82341182	2.811917056	2	516	923	TRUE	0.05	0.195016251
llogistic	9.825693642	-3.56344577	2	331	351	TRUE	0.05	0.336182336
llogistic	13.60884303	-4.196924983	2	680	918	TRUE	0.05	0.38453159
llogistic	10.0788771	-2.833519609	2	373	406	TRUE	0.05	0.206896552
llogistic	12.22325639	-1.061354695	2	522	833	TRUE	0.05	0.06002401
llogistic	7.417549611	4.066819008	2	535	601	TRUE	0.05	0.382695507
llogistic	9.496867059	0.028486074	2	383	445	TRUE	0.05	0.062921348
llogistic	8.67142879	-2.705933983	2	223	236	TRUE	0.05	0.220338983
llogistic	10.81083399	-5.315163322	2	451	472	TRUE	0.05	0.599576271
llogistic	8.945519726	-4.42231976	2	238	243	TRUE	0.05	0.41563786
llogistic	6.786984788	4.332677503	2	498	538	TRUE	0.05	0.410780669
llogistic	9.666290882	-4.018119332	2	312	323	TRUE	0.05	0.399380805
llogistic	7.799187561	3.575938269	2	503	566	TRUE	0.05	0.28975265
llogistic	11.26424148	7.100868825	2	471	1000	TRUE	0.05	0.774
llogistic	6.029332071	-0.122908651	2	96	98	TRUE	0.05	0.030612245
llogistic	11.79152994	1.353799337	2	417	938	TRUE	0.05	0.07249467
llogistic	9.9506538	-1.129885022	2	399	452	TRUE	0.05	0.07079646
llogistic	7.624643822	-2.386751369	2	138	143	TRUE	0.05	0.167832168
