# Supplementary material for: A robust biostatistical method leverages informative but uncertainly determined qPCR data for biomarker detection, early diagnosis, and treatment
Source: PLoS One. 2022 Jan 31;17(1):e0263070. doi: 10.1371/journal.pone.0263070 (PMC8803186; doi:10.1371/journal.pone.0263070)
Supplement: S1 Text — (TXT) [file pone.0263070.s006.txt]

# R codes to create Fig. 5 and Fig 6. in the manuscript by WZ, LC, CSS, MT, and KS (2021)

# R version 4.1.0 (2021-05-18) -- "Camp Pontanezen" Copyright (C) 2021 The R Foundation for Statistical Computing 
# Platform: x86_64-w64-mingw32/x64 (64-bit)

#library for CTOT
library(coin)

#datasets for Fig. 5
current0<-matrix(c(0,0,0,0,0,1,1,1,1,1,25.65301367,24.17613868,25.01299096,25.07077288,24.25464098,24.60490044,24.05444534,25.41917637,25.33219656,25.28538496,36.20064465,37.26514662,39.15313723,39.34347699,38.69583437,39.33986368,38.85851328,40.51259903,40.98248288,42.54972308),nrow=10)
current<-as.data.frame(current0)
colnames(current)<-c("x","normalizer","cq")
c1<-40
current<-within(current,observed<-ifelse(cq<c1,1,0))
current<-within(current,cct<-ifelse(cq<c1,cq,c1))
current<-within(current,dcct<-cct-normalizer)
current<-within(current,dcq<-cq-normalizer)
current<-within(current,x.factor<-as.factor(x))

#ctot pvalue
ctot_fh_pvalue<-try(pvalue(logrank_test(Surv(dcct, observed) ~ x.factor, type = c("Fleming-Harrington"),data = current,distribution = "exact")),TRUE)
#mc pvalue
ev_mc<-try(var.test(current[current$x==1,]$dcct,current[current$x==0,]$dcct)$p.value, TRUE) 
mc_pvalue<-try(ifelse((ev_mc <= 0.05 | is.numeric(ev_mc) == FALSE), t.test(current$dcct~current$x)$p.value, t.test(current$dcct~current$x,var.equal = TRUE)$p.value), TRUE) 
#co pvalue
current_co<-try(subset(current,observed==1), TRUE)
ev_co<-try(var.test(current_co[current_co$x==1,]$dcct,current_co[current_co$x==0,]$dcct)$p.value, TRUE) 
co_pvalue<-try(ifelse((ev_co <= 0.05 | is.numeric(ev_co) == FALSE), t.test(current_co$dcct~current_co$x)$p.value, t.test(current_co$dcct~current_co$x,var.equal = TRUE)$p.value), TRUE) 
#bfd pvalue
ev_true<-try(var.test(current[current$x==1,]$dcq,current[current$x==0,]$dcq)$p.value, TRUE) 
bfd_pvalue<-try(ifelse((ev_true <= 0.05 | is.numeric(ev_true) == FALSE), t.test(current$dcq~current$x)$p.value, t.test(current$dcq~current$x,var.equal = TRUE)$p.value), TRUE) 

tiff(filename = "Fig5.tif",
     width = 10, height = 9, units = "in", pointsize = 12,
     compression = c("none"),
     bg = "white", res = 300, family = "", restoreConsole = TRUE,
     type = c("windows", "cairo"))

a<-current[order(current$x,current$dcq),]
order.in.group<-rep(seq(1,5),2)
index2<-seq(1,10)
b<-cbind(a,order.in.group,index2)

par(mfrow=c(1,2))
# Cq data used in bfd
plot(b$index2,b$cq,pch=18,cex=3,col="black",xlab="Simulated Sample",ylab="Cq",cex.axis=1)
# Cq data used in mc
points(b$index2,b$cct,col="red",pch=15,cex=1.5)
# Cq data used in ctot
for (w in seq(1,10)){
points(b$index2[w],b$cct[w],col="green",pch=17,cex=1)
catch<-if(b$observed[w]<1)
{
arrows(b$index2[w],b$cct[w],b$index2[w],b$cct[w]+1,col="green")
arrows(b$index2[w],b$cct[w],b$index2[w],b$cct[w]+2,col="green")
arrows(b$index2[w],b$cct[w],b$index2[w],b$cct[w]+5,col="green")
}
w<-w+1}
# Cq data used in co
c<-b[which(b$observed==1),]
points(c$index2,c$cct,col="blue",pch=1,cex=3)

abline(v=c(5.5),lty=c(2),lwd=c(1))
abline(h=c(40), col=c("black"), lty=c(1), lwd=c(1))
abline(v=c(5.5),lty=c(2),lwd=c(1))

legend("topleft",pch=c(18,17,15,1),cex=0.84,col=c("black","green","red","blue"),legend=c(paste("BFD"),paste("CTOT"),paste("MC"),paste("CO")))

mtext('A', side=3,at=1)
mtext('Cq Values Before Normalization', side=3,at=6)

# normalized data used in bfd
plot(b$index2,b$dcq,pch=18,cex=3,col="black",xlab="Simulated Sample",ylab="Normalized Cq",,cex.axis=1)
# normalized data used in mc
points(b$index2,b$dcct,col="red",pch=15,cex=1.5)
# normalized data used in ctot
for (w in seq(1,10)){
points(b$index2[w],b$dcct[w],col="green",pch=17,cex=1)
catch<-if(b$observed[w]<1)
{
arrows(b$index2[w],b$dcct[w],b$index2[w],b$dcct[w]+1,col="green")
arrows(b$index2[w],b$dcct[w],b$index2[w],b$dcct[w]+2,col="green")
arrows(b$index2[w],b$dcct[w],b$index2[w],b$dcct[w]+5,col="green")
}
w<-w+1}
# normalized data used in co
c<-b[which(b$observed==1),]
points(c$index2,c$dcct,col="blue",pch=1,cex=3)

abline(v=c(5.5),lty=c(2),lwd=c(1))
mtext('B', side=3,at=1)
mtext('Test Results After Normalization', side=3,at=6)
  
legend("topleft", pch=c(18,17,15,1),cex=0.84,col=c("black","green","red","blue"),legend=c(paste("BFD ( p-value =", 
round(bfd_pvalue,3),")"),
paste("CTOT ( p-value =",round(ctot_fh_pvalue,3),")"),
paste("MC ( p-value =",round(mc_pvalue,3),")"),
paste("CO ( p-value =",round(co_pvalue,3),")")
))
dev.off()

rm(list = ls(all.names = TRUE)) 

#datasets for Fig. 6
current0<-matrix(c(0,0,0,0,0,1,1,1,1,1,25.45812639,24.58700556,24.98012477,25.25916178,24.52299495,25.28544669,24.55819951,25.40998787,24.82175441,25.6393275,34.01944141,30.18160852,32.60279677,35.08644858,37.78731547,37.00355093,36.37803375,39.59312513,37.70888765,40.87100885),nrow=10)
current<-as.data.frame(current0)
colnames(current)<-c("x","normalizer","cq")
c1<-40
current<-within(current,observed<-ifelse(cq<c1,1,0))
current<-within(current,cct<-ifelse(cq<c1,cq,c1))
current<-within(current,dcct<-cct-normalizer)
current<-within(current,dcq<-cq-normalizer)
current<-within(current,x.factor<-as.factor(x))

#ctot pvalue
ctot_fh_pvalue<-try(pvalue(logrank_test(Surv(dcct, observed) ~ x.factor, type = c("Fleming-Harrington"),data = current,distribution = "exact")),TRUE)
#mc pvalue
ev_mc<-try(var.test(current[current$x==1,]$dcct,current[current$x==0,]$dcct)$p.value, TRUE) 
mc_pvalue<-try(ifelse((ev_mc <= 0.05 | is.numeric(ev_mc) == FALSE), t.test(current$dcct~current$x)$p.value, t.test(current$dcct~current$x,var.equal = TRUE)$p.value), TRUE) 
#co pvalue
current_co<-try(subset(current,observed==1), TRUE)
ev_co<-try(var.test(current_co[current_co$x==1,]$dcct,current_co[current_co$x==0,]$dcct)$p.value, TRUE) 
co_pvalue<-try(ifelse((ev_co <= 0.05 | is.numeric(ev_co) == FALSE), t.test(current_co$dcct~current_co$x)$p.value, t.test(current_co$dcct~current_co$x,var.equal = TRUE)$p.value), TRUE) 
#bfd pvalue
ev_true<-try(var.test(current[current$x==1,]$dcq,current[current$x==0,]$dcq)$p.value, TRUE) 
bfd_pvalue<-try(ifelse((ev_true <= 0.05 | is.numeric(ev_true) == FALSE), t.test(current$dcq~current$x)$p.value, t.test(current$dcq~current$x,var.equal = TRUE)$p.value), TRUE) 

tiff(filename = "Fig6.tif",
     width = 10, height = 9, units = "in", pointsize = 12,
     compression = c("none"),
     bg = "white", res = 300, family = "", restoreConsole = TRUE,
     type = c("windows", "cairo"))

a<-current[order(current$x,current$dcq),]
order.in.group<-rep(seq(1,5),2)
index2<-seq(1,10)
b<-cbind(a,order.in.group,index2)

par(mfrow=c(1,2))
# Cq data used in bfd
plot(b$index2,b$cq,pch=18,cex=3,col="black",xlab="Simulated Sample",ylab="Cq",cex.axis=1,ylim=c(30,42))
# Cq data used in mc
points(b$index2,b$cct,col="red",pch=15,cex=1.5)
# Cq data used in ctot
for (w in seq(1,10)){
points(b$index2[w],b$cct[w],col="green",pch=17,cex=1)
catch<-if(b$observed[w]<1)
{
arrows(b$index2[w],b$cct[w],b$index2[w],b$cct[w]+1,col="green")
arrows(b$index2[w],b$cct[w],b$index2[w],b$cct[w]+2,col="green")
arrows(b$index2[w],b$cct[w],b$index2[w],b$cct[w]+5,col="green")
}
w<-w+1}
# Cq data used in co
c<-b[which(b$observed==1),]
points(c$index2,c$cct,col="blue",pch=1,cex=3)

abline(v=c(5.5),lty=c(2),lwd=c(1))
abline(h=c(40), col=c("black"), lty=c(1), lwd=c(1))
abline(v=c(5.5),lty=c(2),lwd=c(1))

legend("topleft",pch=c(18,17,15,1),cex=0.85,col=c("black","green","red","blue"),legend=c(paste("BFD"),paste("CTOT"),paste("MC"),paste("CO")))

mtext('A', side=3,at=1)
mtext('Cq Values Before Normalization', side=3,at=6)

# normalized data used in bfd
plot(b$index2,b$dcq,pch=18,cex=3,col="black",xlab="Simulated Sample",ylab="Normalized Cq",,cex.axis=1)
# normalized data used in mc
points(b$index2,b$dcct,col="red",pch=15,cex=1.5)
# normalized data used in ctot
for (w in seq(1,10)){
points(b$index2[w],b$dcct[w],col="green",pch=17,cex=1)
catch<-if(b$observed[w]<1)
{
arrows(b$index2[w],b$dcct[w],b$index2[w],b$dcct[w]+1,col="green")
arrows(b$index2[w],b$dcct[w],b$index2[w],b$dcct[w]+2,col="green")
arrows(b$index2[w],b$dcct[w],b$index2[w],b$dcct[w]+5,col="green")
}
w<-w+1}
# normalized data used in co
c<-b[which(b$observed==1),]
points(c$index2,c$dcct,col="blue",pch=1,cex=3)

abline(v=c(5.5),lty=c(2),lwd=c(1))
mtext('B', side=3,at=1)
mtext('Test Results After Normalization', side=3,at=6)
  
legend("topleft", pch=c(18,17,15,1),cex=0.85,col=c("black","green","red","blue"),legend=c(paste("BFD ( p-value =", 
round(bfd_pvalue,3),")"),
paste("CTOT ( p-value =",round(ctot_fh_pvalue,3),")"),
paste("MC ( p-value =",round(mc_pvalue,3),")"),
paste("CO ( p-value =",round(co_pvalue,3),")")
))
dev.off()
 
rm(list = ls(all.names = TRUE)) 

#end
